# Supplementary material for: Complete map of SARS-CoV-2 RBD mutations that escape the monoclonal antibody LY-CoV555 and its cocktail with LY-CoV016
Source: Cell Rep Med. 2021 Apr 5;2(4):100255. doi: 10.1016/j.xcrm.2021.100255 (PMC8020059; doi:10.1016/j.xcrm.2021.100255)
Supplement: Data S1. Table of mutation antibody-escape fraction scores, related to Figure 1 — For each mutation at each site, the mutation escape fraction is reported for LY-CoV016 as previously measured, and the new LY-CoV555 and LY-CoV555+LY-CoV016 data reported in this study. [file mmc2.csv]

condition	site	wildtype	mutation	mut_escape	site_total_escape	site_max_escape
LY-CoV016	331	N	A	0.001044	0.04024	0.01372
LY-CoV016	331	N	D	0.002087	0.04024	0.01372
LY-CoV016	331	N	E	0.001044	0.04024	0.01372
LY-CoV016	331	N	F	0.001044	0.04024	0.01372
LY-CoV016	331	N	G	0.005431	0.04024	0.01372
LY-CoV016	331	N	H	0.001961	0.04024	0.01372
LY-CoV016	331	N	I	0.01372	0.04024	0.01372
LY-CoV016	331	N	K	0.001044	0.04024	0.01372
LY-CoV016	331	N	L	0.001044	0.04024	0.01372
LY-CoV016	331	N	M	0.001044	0.04024	0.01372
LY-CoV016	331	N	P	0.001044	0.04024	0.01372
LY-CoV016	331	N	Q	0.001044	0.04024	0.01372
LY-CoV016	331	N	R	0.001044	0.04024	0.01372
LY-CoV016	331	N	S	0.003564	0.04024	0.01372
LY-CoV016	331	N	T	0.003041	0.04024	0.01372
LY-CoV016	331	N	V	0.001044	0.04024	0.01372
LY-CoV016	332	I	A	0.001044	0.08077	0.02653
LY-CoV016	332	I	C	0.0114	0.08077	0.02653
LY-CoV016	332	I	D	0.002381	0.08077	0.02653
LY-CoV016	332	I	E	0.001313	0.08077	0.02653
LY-CoV016	332	I	F	0.001044	0.08077	0.02653
LY-CoV016	332	I	G	0.00363	0.08077	0.02653
LY-CoV016	332	I	H	0.004111	0.08077	0.02653
LY-CoV016	332	I	K	0.006039	0.08077	0.02653
LY-CoV016	332	I	L	0.005788	0.08077	0.02653
LY-CoV016	332	I	M	0.001044	0.08077	0.02653
LY-CoV016	332	I	N	0.003386	0.08077	0.02653
LY-CoV016	332	I	P	0.002203	0.08077	0.02653
LY-CoV016	332	I	Q	0.001044	0.08077	0.02653
LY-CoV016	332	I	R	0.003163	0.08077	0.02653
LY-CoV016	332	I	S	0.003522	0.08077	0.02653
LY-CoV016	332	I	T	0.001044	0.08077	0.02653
LY-CoV016	332	I	V	0.001044	0.08077	0.02653
LY-CoV016	332	I	W	0.001044	0.08077	0.02653
LY-CoV016	332	I	Y	0.02653	0.08077	0.02653
LY-CoV016	333	T	A	0.001044	0.04681	0.01304
LY-CoV016	333	T	C	0.001867	0.04681	0.01304
LY-CoV016	333	T	D	0.001044	0.04681	0.01304
LY-CoV016	333	T	E	0.001044	0.04681	0.01304
LY-CoV016	333	T	F	0.001044	0.04681	0.01304
LY-CoV016	333	T	G	0.001044	0.04681	0.01304
LY-CoV016	333	T	H	0.01304	0.04681	0.01304
LY-CoV016	333	T	K	0.001044	0.04681	0.01304
LY-CoV016	333	T	L	0.001044	0.04681	0.01304
LY-CoV016	333	T	M	0.01029	0.04681	0.01304
LY-CoV016	333	T	N	0.002245	0.04681	0.01304
LY-CoV016	333	T	P	0.002668	0.04681	0.01304
LY-CoV016	333	T	Q	0.001044	0.04681	0.01304
LY-CoV016	333	T	R	0.001923	0.04681	0.01304
LY-CoV016	333	T	S	0.001044	0.04681	0.01304
LY-CoV016	333	T	V	0.001044	0.04681	0.01304
LY-CoV016	333	T	W	0.001044	0.04681	0.01304
LY-CoV016	333	T	Y	0.003303	0.04681	0.01304
LY-CoV016	334	N	A	0.001044	0.04013	0.006081
LY-CoV016	334	N	C	0.001715	0.04013	0.006081
LY-CoV016	334	N	D	0.001044	0.04013	0.006081
LY-CoV016	334	N	E	0.001044	0.04013	0.006081
LY-CoV016	334	N	F	0.005727	0.04013	0.006081
LY-CoV016	334	N	G	0.001754	0.04013	0.006081
LY-CoV016	334	N	H	0.002501	0.04013	0.006081
LY-CoV016	334	N	I	0.005445	0.04013	0.006081
LY-CoV016	334	N	K	0.001044	0.04013	0.006081
LY-CoV016	334	N	L	0.006081	0.04013	0.006081
LY-CoV016	334	N	M	0.00297	0.04013	0.006081
LY-CoV016	334	N	P	0.001044	0.04013	0.006081
LY-CoV016	334	N	Q	0.001044	0.04013	0.006081
LY-CoV016	334	N	R	0.001044	0.04013	0.006081
LY-CoV016	334	N	S	0.001044	0.04013	0.006081
LY-CoV016	334	N	T	0.001044	0.04013	0.006081
LY-CoV016	334	N	V	0.001044	0.04013	0.006081
LY-CoV016	334	N	Y	0.003499	0.04013	0.006081
LY-CoV016	335	L	A	0.001044	0.03146	0.004635
LY-CoV016	335	L	C	0.001044	0.03146	0.004635
LY-CoV016	335	L	D	0.001044	0.03146	0.004635
LY-CoV016	335	L	E	0.001044	0.03146	0.004635
LY-CoV016	335	L	F	0.001044	0.03146	0.004635
LY-CoV016	335	L	G	0.001044	0.03146	0.004635
LY-CoV016	335	L	H	0.004532	0.03146	0.004635
LY-CoV016	335	L	I	0.001044	0.03146	0.004635
LY-CoV016	335	L	K	0.002631	0.03146	0.004635
LY-CoV016	335	L	M	0.001044	0.03146	0.004635
LY-CoV016	335	L	N	0.001044	0.03146	0.004635
LY-CoV016	335	L	P	0.001044	0.03146	0.004635
LY-CoV016	335	L	Q	0.001044	0.03146	0.004635
LY-CoV016	335	L	R	0.001044	0.03146	0.004635
LY-CoV016	335	L	S	0.003664	0.03146	0.004635
LY-CoV016	335	L	T	0.001387	0.03146	0.004635
LY-CoV016	335	L	V	0.001044	0.03146	0.004635
LY-CoV016	335	L	W	0.004635	0.03146	0.004635
LY-CoV016	335	L	Y	0.001044	0.03146	0.004635
LY-CoV016	336	C	G	0.001044	0.001044	0.001044
LY-CoV016	337	P	A	0.002799	0.06284	0.02135
LY-CoV016	337	P	C	0.001275	0.06284	0.02135
LY-CoV016	337	P	D	0.001044	0.06284	0.02135
LY-CoV016	337	P	E	0.02135	0.06284	0.02135
LY-CoV016	337	P	G	0.0009438	0.06284	0.02135
LY-CoV016	337	P	H	0.007274	0.06284	0.02135
LY-CoV016	337	P	K	0.001044	0.06284	0.02135
LY-CoV016	337	P	L	0.003267	0.06284	0.02135
LY-CoV016	337	P	M	0.008075	0.06284	0.02135
LY-CoV016	337	P	N	0.001044	0.06284	0.02135
LY-CoV016	337	P	Q	0.002125	0.06284	0.02135
LY-CoV016	337	P	R	0.003225	0.06284	0.02135
LY-CoV016	337	P	S	0.001044	0.06284	0.02135
LY-CoV016	337	P	T	0.008328	0.06284	0.02135
LY-CoV016	338	F	I	0.02873	0.04155	0.02873
LY-CoV016	338	F	L	0.003701	0.04155	0.02873
LY-CoV016	338	F	M	0.001242	0.04155	0.02873
LY-CoV016	338	F	W	0.001044	0.04155	0.02873
LY-CoV016	338	F	Y	0.006833	0.04155	0.02873
LY-CoV016	339	G	A	0.004793	0.04614	0.006805
LY-CoV016	339	G	D	0.001044	0.04614	0.006805
LY-CoV016	339	G	E	0.001044	0.04614	0.006805
LY-CoV016	339	G	F	0.002339	0.04614	0.006805
LY-CoV016	339	G	H	0.001044	0.04614	0.006805
LY-CoV016	339	G	I	0.002154	0.04614	0.006805
LY-CoV016	339	G	K	0.003156	0.04614	0.006805
LY-CoV016	339	G	L	0.001044	0.04614	0.006805
LY-CoV016	339	G	M	0.006558	0.04614	0.006805
LY-CoV016	339	G	N	0.006805	0.04614	0.006805
LY-CoV016	339	G	P	0.001044	0.04614	0.006805
LY-CoV016	339	G	Q	0.001044	0.04614	0.006805
LY-CoV016	339	G	R	0.005463	0.04614	0.006805
LY-CoV016	339	G	S	0.001044	0.04614	0.006805
LY-CoV016	339	G	T	0.002342	0.04614	0.006805
LY-CoV016	339	G	V	0.001044	0.04614	0.006805
LY-CoV016	339	G	W	0.003138	0.04614	0.006805
LY-CoV016	339	G	Y	0.001044	0.04614	0.006805
LY-CoV016	340	E	A	0.004587	0.06779	0.02669
LY-CoV016	340	E	D	0.001044	0.06779	0.02669
LY-CoV016	340	E	G	0.001044	0.06779	0.02669
LY-CoV016	340	E	K	0.001044	0.06779	0.02669
LY-CoV016	340	E	L	0.005431	0.06779	0.02669
LY-CoV016	340	E	M	0.001044	0.06779	0.02669
LY-CoV016	340	E	N	0.001044	0.06779	0.02669
LY-CoV016	340	E	P	0.005816	0.06779	0.02669
LY-CoV016	340	E	Q	0.01785	0.06779	0.02669
LY-CoV016	340	E	S	0.02669	0.06779	0.02669
LY-CoV016	340	E	T	0.002196	0.06779	0.02669
LY-CoV016	341	V	I	0.002516	0.00356	0.002516
LY-CoV016	341	V	L	0.001044	0.00356	0.002516
LY-CoV016	342	F	I	0.002926	0.008572	0.004602
LY-CoV016	342	F	L	0.004602	0.008572	0.004602
LY-CoV016	342	F	M	0.001044	0.008572	0.004602
LY-CoV016	344	A	E	0.02028	0.02845	0.02028
LY-CoV016	344	A	K	0.001044	0.02845	0.02028
LY-CoV016	344	A	N	0.001407	0.02845	0.02028
LY-CoV016	344	A	Q	0.001119	0.02845	0.02028
LY-CoV016	344	A	R	0.002795	0.02845	0.02028
LY-CoV016	344	A	S	0.001809	0.02845	0.02028
LY-CoV016	345	T	A	0.003617	0.02044	0.00526
LY-CoV016	345	T	D	0.004406	0.02044	0.00526
LY-CoV016	345	T	E	0.00526	0.02044	0.00526
LY-CoV016	345	T	K	0.001044	0.02044	0.00526
LY-CoV016	345	T	P	0.004023	0.02044	0.00526
LY-CoV016	345	T	R	0.001044	0.02044	0.00526
LY-CoV016	345	T	S	0.001044	0.02044	0.00526
LY-CoV016	346	R	A	0.001794	0.06832	0.03626
LY-CoV016	346	R	C	0.002189	0.06832	0.03626
LY-CoV016	346	R	D	0.001044	0.06832	0.03626
LY-CoV016	346	R	E	0.001044	0.06832	0.03626
LY-CoV016	346	R	F	0.001044	0.06832	0.03626
LY-CoV016	346	R	G	0.001044	0.06832	0.03626
LY-CoV016	346	R	H	0.03626	0.06832	0.03626
LY-CoV016	346	R	I	0.001044	0.06832	0.03626
LY-CoV016	346	R	K	0.01199	0.06832	0.03626
LY-CoV016	346	R	L	0.001044	0.06832	0.03626
LY-CoV016	346	R	M	0.001044	0.06832	0.03626
LY-CoV016	346	R	N	0.001044	0.06832	0.03626
LY-CoV016	346	R	Q	0.001044	0.06832	0.03626
LY-CoV016	346	R	S	0.002526	0.06832	0.03626
LY-CoV016	346	R	T	0.001044	0.06832	0.03626
LY-CoV016	346	R	V	0.001044	0.06832	0.03626
LY-CoV016	346	R	W	0.001044	0.06832	0.03626
LY-CoV016	346	R	Y	0.001044	0.06832	0.03626
LY-CoV016	347	F	W	0.02334	0.02334	0.02334
LY-CoV016	348	A	D	0.001808	0.04932	0.01335
LY-CoV016	348	A	E	0.001044	0.04932	0.01335
LY-CoV016	348	A	G	0.008326	0.04932	0.01335
LY-CoV016	348	A	H	0.01335	0.04932	0.01335
LY-CoV016	348	A	K	0.005921	0.04932	0.01335
LY-CoV016	348	A	N	0.005243	0.04932	0.01335
LY-CoV016	348	A	P	0.001044	0.04932	0.01335
LY-CoV016	348	A	Q	0.009754	0.04932	0.01335
LY-CoV016	348	A	S	0.001794	0.04932	0.01335
LY-CoV016	348	A	Y	0.001044	0.04932	0.01335
LY-CoV016	349	S	N	0.0159	0.02196	0.0159
LY-CoV016	349	S	P	0.006061	0.02196	0.0159
LY-CoV016	351	Y	F	0.003889	0.005976	0.003889
LY-CoV016	351	Y	H	0.001044	0.005976	0.003889
LY-CoV016	351	Y	W	0.001044	0.005976	0.003889
LY-CoV016	352	A	D	0.001677	0.03101	0.01183
LY-CoV016	352	A	E	0.001044	0.03101	0.01183
LY-CoV016	352	A	G	0.01183	0.03101	0.01183
LY-CoV016	352	A	H	0.001718	0.03101	0.01183
LY-CoV016	352	A	K	0.001798	0.03101	0.01183
LY-CoV016	352	A	M	0.001044	0.03101	0.01183
LY-CoV016	352	A	N	0.003048	0.03101	0.01183
LY-CoV016	352	A	Q	0	0.03101	0.01183
LY-CoV016	352	A	R	0.003711	0.03101	0.01183
LY-CoV016	352	A	S	0.001044	0.03101	0.01183
LY-CoV016	352	A	Y	0.004098	0.03101	0.01183
LY-CoV016	353	W	F	0.02533	0.02533	0.02533
LY-CoV016	354	N	A	0.0061	0.03572	0.008644
LY-CoV016	354	N	D	0.004973	0.03572	0.008644
LY-CoV016	354	N	G	0.001044	0.03572	0.008644
LY-CoV016	354	N	H	0.001044	0.03572	0.008644
LY-CoV016	354	N	K	0.001044	0.03572	0.008644
LY-CoV016	354	N	R	0.008644	0.03572	0.008644
LY-CoV016	354	N	S	0.004467	0.03572	0.008644
LY-CoV016	354	N	T	0.006593	0.03572	0.008644
LY-CoV016	354	N	V	0.00181	0.03572	0.008644
LY-CoV016	356	K	A	0.00673	0.05592	0.01378
LY-CoV016	356	K	E	0.001044	0.05592	0.01378
LY-CoV016	356	K	H	0.003833	0.05592	0.01378
LY-CoV016	356	K	I	0.00957	0.05592	0.01378
LY-CoV016	356	K	L	0.001044	0.05592	0.01378
LY-CoV016	356	K	M	0.002054	0.05592	0.01378
LY-CoV016	356	K	N	0.004425	0.05592	0.01378
LY-CoV016	356	K	Q	0.007599	0.05592	0.01378
LY-CoV016	356	K	R	0.001044	0.05592	0.01378
LY-CoV016	356	K	S	0.001044	0.05592	0.01378
LY-CoV016	356	K	T	0.002719	0.05592	0.01378
LY-CoV016	356	K	V	0.001044	0.05592	0.01378
LY-CoV016	356	K	Y	0.01378	0.05592	0.01378
LY-CoV016	357	R	A	0.001044	0.09327	0.05196
LY-CoV016	357	R	C	0.05196	0.09327	0.05196
LY-CoV016	357	R	D	0.001044	0.09327	0.05196
LY-CoV016	357	R	E	0.002034	0.09327	0.05196
LY-CoV016	357	R	H	0.001523	0.09327	0.05196
LY-CoV016	357	R	I	0.001044	0.09327	0.05196
LY-CoV016	357	R	K	0.001044	0.09327	0.05196
LY-CoV016	357	R	L	0.008023	0.09327	0.05196
LY-CoV016	357	R	M	0.001044	0.09327	0.05196
LY-CoV016	357	R	N	0.002087	0.09327	0.05196
LY-CoV016	357	R	P	0.005521	0.09327	0.05196
LY-CoV016	357	R	Q	0.001044	0.09327	0.05196
LY-CoV016	357	R	S	0.01069	0.09327	0.05196
LY-CoV016	357	R	T	0.001044	0.09327	0.05196
LY-CoV016	357	R	V	0.001044	0.09327	0.05196
LY-CoV016	357	R	W	0.002043	0.09327	0.05196
LY-CoV016	357	R	Y	0.001044	0.09327	0.05196
LY-CoV016	358	I	C	0.001526	0.008691	0.001947
LY-CoV016	358	I	F	0.001044	0.008691	0.001947
LY-CoV016	358	I	L	0.001044	0.008691	0.001947
LY-CoV016	358	I	M	0.001947	0.008691	0.001947
LY-CoV016	358	I	V	0.001044	0.008691	0.001947
LY-CoV016	358	I	W	0.001044	0.008691	0.001947
LY-CoV016	358	I	Y	0.001044	0.008691	0.001947
LY-CoV016	359	S	A	0.001044	0.1153	0.04842
LY-CoV016	359	S	C	0.001044	0.1153	0.04842
LY-CoV016	359	S	D	0.001342	0.1153	0.04842
LY-CoV016	359	S	E	0.001044	0.1153	0.04842
LY-CoV016	359	S	F	0.007795	0.1153	0.04842
LY-CoV016	359	S	G	0.006594	0.1153	0.04842
LY-CoV016	359	S	H	0.001044	0.1153	0.04842
LY-CoV016	359	S	I	0.004128	0.1153	0.04842
LY-CoV016	359	S	K	0.002086	0.1153	0.04842
LY-CoV016	359	S	N	0.009934	0.1153	0.04842
LY-CoV016	359	S	P	0.01329	0.1153	0.04842
LY-CoV016	359	S	Q	0.001044	0.1153	0.04842
LY-CoV016	359	S	R	0.001667	0.1153	0.04842
LY-CoV016	359	S	T	0.01031	0.1153	0.04842
LY-CoV016	359	S	V	0.002462	0.1153	0.04842
LY-CoV016	359	S	W	0.04842	0.1153	0.04842
LY-CoV016	359	S	Y	0.002087	0.1153	0.04842
LY-CoV016	360	N	D	0.002087	0.02445	0.008862
LY-CoV016	360	N	E	0.002718	0.02445	0.008862
LY-CoV016	360	N	K	0.001921	0.02445	0.008862
LY-CoV016	360	N	Q	0.008862	0.02445	0.008862
LY-CoV016	360	N	R	0.007816	0.02445	0.008862
LY-CoV016	360	N	S	0.001044	0.02445	0.008862
LY-CoV016	361	C	E	0.001555	0.004267	0.001555
LY-CoV016	361	C	N	0.001405	0.004267	0.001555
LY-CoV016	361	C	P	0.001307	0.004267	0.001555
LY-CoV016	362	V	A	0.001044	0.04606	0.01245
LY-CoV016	362	V	C	0.001044	0.04606	0.01245
LY-CoV016	362	V	D	0.001044	0.04606	0.01245
LY-CoV016	362	V	E	0.001044	0.04606	0.01245
LY-CoV016	362	V	F	0.006196	0.04606	0.01245
LY-CoV016	362	V	G	0.00134	0.04606	0.01245
LY-CoV016	362	V	H	0.001044	0.04606	0.01245
LY-CoV016	362	V	I	0.001044	0.04606	0.01245
LY-CoV016	362	V	K	0.001044	0.04606	0.01245
LY-CoV016	362	V	L	0.006089	0.04606	0.01245
LY-CoV016	362	V	M	0.001044	0.04606	0.01245
LY-CoV016	362	V	N	0.001044	0.04606	0.01245
LY-CoV016	362	V	Q	0.001044	0.04606	0.01245
LY-CoV016	362	V	R	0.003533	0.04606	0.01245
LY-CoV016	362	V	S	0.01245	0.04606	0.01245
LY-CoV016	362	V	T	0.001044	0.04606	0.01245
LY-CoV016	362	V	W	0.003925	0.04606	0.01245
LY-CoV016	362	V	Y	0.001044	0.04606	0.01245
LY-CoV016	363	A	C	0.001044	0.1352	0.08218
LY-CoV016	363	A	F	0.002247	0.1352	0.08218
LY-CoV016	363	A	G	0.007298	0.1352	0.08218
LY-CoV016	363	A	H	0.08218	0.1352	0.08218
LY-CoV016	363	A	I	0.0105	0.1352	0.08218
LY-CoV016	363	A	L	0.00319	0.1352	0.08218
LY-CoV016	363	A	M	0.001044	0.1352	0.08218
LY-CoV016	363	A	P	0.002667	0.1352	0.08218
LY-CoV016	363	A	Q	0.01366	0.1352	0.08218
LY-CoV016	363	A	S	0.002287	0.1352	0.08218
LY-CoV016	363	A	T	0.004083	0.1352	0.08218
LY-CoV016	363	A	V	0.002941	0.1352	0.08218
LY-CoV016	363	A	W	0.001044	0.1352	0.08218
LY-CoV016	363	A	Y	0.001044	0.1352	0.08218
LY-CoV016	365	Y	A	0.004706	0.04351	0.0179
LY-CoV016	365	Y	C	0.005934	0.04351	0.0179
LY-CoV016	365	Y	F	0.001044	0.04351	0.0179
LY-CoV016	365	Y	G	0.0179	0.04351	0.0179
LY-CoV016	365	Y	I	0.001044	0.04351	0.0179
LY-CoV016	365	Y	L	0.001044	0.04351	0.0179
LY-CoV016	365	Y	M	0.001044	0.04351	0.0179
LY-CoV016	365	Y	P	0.006822	0.04351	0.0179
LY-CoV016	365	Y	T	0.00189	0.04351	0.0179
LY-CoV016	365	Y	V	0.001044	0.04351	0.0179
LY-CoV016	365	Y	W	0.001044	0.04351	0.0179
LY-CoV016	366	S	A	0.00131	0.05366	0.009039
LY-CoV016	366	S	D	0.004915	0.05366	0.009039
LY-CoV016	366	S	E	0.001044	0.05366	0.009039
LY-CoV016	366	S	F	0.006147	0.05366	0.009039
LY-CoV016	366	S	G	0.005301	0.05366	0.009039
LY-CoV016	366	S	H	0.002087	0.05366	0.009039
LY-CoV016	366	S	I	0.001044	0.05366	0.009039
LY-CoV016	366	S	K	0.00346	0.05366	0.009039
LY-CoV016	366	S	L	0.009039	0.05366	0.009039
LY-CoV016	366	S	M	0.005687	0.05366	0.009039
LY-CoV016	366	S	N	0.006661	0.05366	0.009039
LY-CoV016	366	S	P	0.001044	0.05366	0.009039
LY-CoV016	366	S	Q	0.001752	0.05366	0.009039
LY-CoV016	366	S	R	0.001044	0.05366	0.009039
LY-CoV016	366	S	T	0.001044	0.05366	0.009039
LY-CoV016	366	S	V	0.001044	0.05366	0.009039
LY-CoV016	366	S	W	0.001044	0.05366	0.009039
LY-CoV016	367	V	A	0.001044	0.04216	0.008877
LY-CoV016	367	V	C	0.001044	0.04216	0.008877
LY-CoV016	367	V	D	0.008877	0.04216	0.008877
LY-CoV016	367	V	E	0.001044	0.04216	0.008877
LY-CoV016	367	V	F	0.001044	0.04216	0.008877
LY-CoV016	367	V	G	0.001044	0.04216	0.008877
LY-CoV016	367	V	H	0.003447	0.04216	0.008877
LY-CoV016	367	V	I	0.001044	0.04216	0.008877
LY-CoV016	367	V	K	0.001044	0.04216	0.008877
LY-CoV016	367	V	L	0.001044	0.04216	0.008877
LY-CoV016	367	V	M	0.001387	0.04216	0.008877
LY-CoV016	367	V	N	0.006227	0.04216	0.008877
LY-CoV016	367	V	P	0.007494	0.04216	0.008877
LY-CoV016	367	V	Q	0.001044	0.04216	0.008877
LY-CoV016	367	V	R	0.001044	0.04216	0.008877
LY-CoV016	367	V	S	0.001044	0.04216	0.008877
LY-CoV016	367	V	T	0.001044	0.04216	0.008877
LY-CoV016	367	V	W	0.001164	0.04216	0.008877
LY-CoV016	367	V	Y	0.001044	0.04216	0.008877
LY-CoV016	368	L	F	0.005133	0.0122	0.005133
LY-CoV016	368	L	I	0.002862	0.0122	0.005133
LY-CoV016	368	L	M	0.003165	0.0122	0.005133
LY-CoV016	368	L	V	0.001044	0.0122	0.005133
LY-CoV016	369	Y	A	0.00589	0.05374	0.007425
LY-CoV016	369	Y	C	0.001044	0.05374	0.007425
LY-CoV016	369	Y	D	0.006324	0.05374	0.007425
LY-CoV016	369	Y	E	0.007425	0.05374	0.007425
LY-CoV016	369	Y	F	0.001044	0.05374	0.007425
LY-CoV016	369	Y	G	0.001044	0.05374	0.007425
LY-CoV016	369	Y	H	0.001044	0.05374	0.007425
LY-CoV016	369	Y	I	0.002575	0.05374	0.007425
LY-CoV016	369	Y	K	0.001044	0.05374	0.007425
LY-CoV016	369	Y	L	0.003247	0.05374	0.007425
LY-CoV016	369	Y	M	0.0021	0.05374	0.007425
LY-CoV016	369	Y	N	0.005754	0.05374	0.007425
LY-CoV016	369	Y	P	0.006794	0.05374	0.007425
LY-CoV016	369	Y	Q	0.002369	0.05374	0.007425
LY-CoV016	369	Y	R	0.001044	0.05374	0.007425
LY-CoV016	369	Y	S	0.001044	0.05374	0.007425
LY-CoV016	369	Y	T	0.001869	0.05374	0.007425
LY-CoV016	369	Y	V	0.001044	0.05374	0.007425
LY-CoV016	369	Y	W	0.001044	0.05374	0.007425
LY-CoV016	370	N	A	0.005049	0.03926	0.02048
LY-CoV016	370	N	D	0.001044	0.03926	0.02048
LY-CoV016	370	N	E	0.001044	0.03926	0.02048
LY-CoV016	370	N	G	0.001044	0.03926	0.02048
LY-CoV016	370	N	H	0.001862	0.03926	0.02048
LY-CoV016	370	N	K	0.001044	0.03926	0.02048
LY-CoV016	370	N	L	0.001044	0.03926	0.02048
LY-CoV016	370	N	M	0.001044	0.03926	0.02048
LY-CoV016	370	N	P	0.001044	0.03926	0.02048
LY-CoV016	370	N	Q	0.02048	0.03926	0.02048
LY-CoV016	370	N	R	0.001044	0.03926	0.02048
LY-CoV016	370	N	S	0.001431	0.03926	0.02048
LY-CoV016	370	N	T	0.001044	0.03926	0.02048
LY-CoV016	370	N	Y	0.001044	0.03926	0.02048
LY-CoV016	371	S	A	0.001044	0.05523	0.007673
LY-CoV016	371	S	C	0.001044	0.05523	0.007673
LY-CoV016	371	S	D	0.007673	0.05523	0.007673
LY-CoV016	371	S	E	0.001501	0.05523	0.007673
LY-CoV016	371	S	F	0.001044	0.05523	0.007673
LY-CoV016	371	S	G	0.001156	0.05523	0.007673
LY-CoV016	371	S	H	0.001045	0.05523	0.007673
LY-CoV016	371	S	I	0.001044	0.05523	0.007673
LY-CoV016	371	S	K	0.004077	0.05523	0.007673
LY-CoV016	371	S	L	0.005688	0.05523	0.007673
LY-CoV016	371	S	M	0.003421	0.05523	0.007673
LY-CoV016	371	S	N	0.002297	0.05523	0.007673
LY-CoV016	371	S	P	0.005647	0.05523	0.007673
LY-CoV016	371	S	Q	0.001044	0.05523	0.007673
LY-CoV016	371	S	R	0.001044	0.05523	0.007673
LY-CoV016	371	S	T	0.001119	0.05523	0.007673
LY-CoV016	371	S	V	0.005054	0.05523	0.007673
LY-CoV016	371	S	W	0.006003	0.05523	0.007673
LY-CoV016	371	S	Y	0.004291	0.05523	0.007673
LY-CoV016	372	A	D	0.009824	0.04543	0.01272
LY-CoV016	372	A	E	0.001044	0.04543	0.01272
LY-CoV016	372	A	F	0.001044	0.04543	0.01272
LY-CoV016	372	A	G	0.00203	0.04543	0.01272
LY-CoV016	372	A	H	0.01272	0.04543	0.01272
LY-CoV016	372	A	I	0.001044	0.04543	0.01272
LY-CoV016	372	A	K	0.001044	0.04543	0.01272
LY-CoV016	372	A	L	0.001044	0.04543	0.01272
LY-CoV016	372	A	M	0.001044	0.04543	0.01272
LY-CoV016	372	A	N	0.002969	0.04543	0.01272
LY-CoV016	372	A	P	0.00132	0.04543	0.01272
LY-CoV016	372	A	Q	0.001044	0.04543	0.01272
LY-CoV016	372	A	R	0.001044	0.04543	0.01272
LY-CoV016	372	A	S	0.001044	0.04543	0.01272
LY-CoV016	372	A	T	0.001106	0.04543	0.01272
LY-CoV016	372	A	V	0.003276	0.04543	0.01272
LY-CoV016	372	A	W	0.001044	0.04543	0.01272
LY-CoV016	372	A	Y	0.001742	0.04543	0.01272
LY-CoV016	373	S	A	0.004291	0.03213	0.004291
LY-CoV016	373	S	C	0.00327	0.03213	0.004291
LY-CoV016	373	S	D	0.002853	0.03213	0.004291
LY-CoV016	373	S	E	0.001044	0.03213	0.004291
LY-CoV016	373	S	F	0.001044	0.03213	0.004291
LY-CoV016	373	S	G	0.001044	0.03213	0.004291
LY-CoV016	373	S	H	0.001044	0.03213	0.004291
LY-CoV016	373	S	I	0.001044	0.03213	0.004291
LY-CoV016	373	S	K	0.001044	0.03213	0.004291
LY-CoV016	373	S	L	0.001044	0.03213	0.004291
LY-CoV016	373	S	M	0.001044	0.03213	0.004291
LY-CoV016	373	S	N	0.001044	0.03213	0.004291
LY-CoV016	373	S	P	0.002472	0.03213	0.004291
LY-CoV016	373	S	Q	0.00359	0.03213	0.004291
LY-CoV016	373	S	R	0.001044	0.03213	0.004291
LY-CoV016	373	S	T	0.001044	0.03213	0.004291
LY-CoV016	373	S	V	0.001785	0.03213	0.004291
LY-CoV016	373	S	W	0.001342	0.03213	0.004291
LY-CoV016	373	S	Y	0.001044	0.03213	0.004291
LY-CoV016	374	F	A	0.00358	0.0752	0.03606
LY-CoV016	374	F	D	0.004737	0.0752	0.03606
LY-CoV016	374	F	H	0.03606	0.0752	0.03606
LY-CoV016	374	F	I	0.002329	0.0752	0.03606
LY-CoV016	374	F	L	0.004553	0.0752	0.03606
LY-CoV016	374	F	M	0.001044	0.0752	0.03606
LY-CoV016	374	F	N	0.007832	0.0752	0.03606
LY-CoV016	374	F	Q	0.002425	0.0752	0.03606
LY-CoV016	374	F	T	0.005821	0.0752	0.03606
LY-CoV016	374	F	V	0.00174	0.0752	0.03606
LY-CoV016	374	F	W	0.001044	0.0752	0.03606
LY-CoV016	374	F	Y	0.004037	0.0752	0.03606
LY-CoV016	375	S	A	0.006815	0.02146	0.006815
LY-CoV016	375	S	D	0.002033	0.02146	0.006815
LY-CoV016	375	S	E	0.001044	0.02146	0.006815
LY-CoV016	375	S	G	0.001334	0.02146	0.006815
LY-CoV016	375	S	H	0.0035	0.02146	0.006815
LY-CoV016	375	S	K	0.002488	0.02146	0.006815
LY-CoV016	375	S	N	0.001044	0.02146	0.006815
LY-CoV016	375	S	Q	0.001044	0.02146	0.006815
LY-CoV016	375	S	T	0.00216	0.02146	0.006815
LY-CoV016	376	T	C	0.002222	0.04004	0.01447
LY-CoV016	376	T	D	0.001563	0.04004	0.01447
LY-CoV016	376	T	F	0.01447	0.04004	0.01447
LY-CoV016	376	T	H	0.001044	0.04004	0.01447
LY-CoV016	376	T	I	0.002544	0.04004	0.01447
LY-CoV016	376	T	K	0.001523	0.04004	0.01447
LY-CoV016	376	T	L	0.001044	0.04004	0.01447
LY-CoV016	376	T	M	0.001044	0.04004	0.01447
LY-CoV016	376	T	N	0.004104	0.04004	0.01447
LY-CoV016	376	T	S	0.001044	0.04004	0.01447
LY-CoV016	376	T	V	0.001044	0.04004	0.01447
LY-CoV016	376	T	Y	0.008393	0.04004	0.01447
LY-CoV016	377	F	I	0.002817	0.01497	0.005499
LY-CoV016	377	F	L	0.002761	0.01497	0.005499
LY-CoV016	377	F	M	0.001044	0.01497	0.005499
LY-CoV016	377	F	V	0.002854	0.01497	0.005499
LY-CoV016	377	F	W	0.005499	0.01497	0.005499
LY-CoV016	378	K	A	0.004898	0.05725	0.02219
LY-CoV016	378	K	C	0	0.05725	0.02219
LY-CoV016	378	K	D	0.02219	0.05725	0.02219
LY-CoV016	378	K	E	0.001044	0.05725	0.02219
LY-CoV016	378	K	H	0.006759	0.05725	0.02219
LY-CoV016	378	K	I	0.004018	0.05725	0.02219
LY-CoV016	378	K	L	0.004224	0.05725	0.02219
LY-CoV016	378	K	M	0.002457	0.05725	0.02219
LY-CoV016	378	K	N	0.002111	0.05725	0.02219
LY-CoV016	378	K	Q	0.001355	0.05725	0.02219
LY-CoV016	378	K	R	0.002406	0.05725	0.02219
LY-CoV016	378	K	S	0.003694	0.05725	0.02219
LY-CoV016	378	K	T	0.001044	0.05725	0.02219
LY-CoV016	378	K	V	0.001044	0.05725	0.02219
LY-CoV016	380	Y	F	0.001044	0.003542	0.002498
LY-CoV016	380	Y	W	0.002498	0.003542	0.002498
LY-CoV016	381	G	H	0.00324	0.0197	0.01158
LY-CoV016	381	G	K	0.001044	0.0197	0.01158
LY-CoV016	381	G	N	0.001044	0.0197	0.01158
LY-CoV016	381	G	Q	0.001751	0.0197	0.01158
LY-CoV016	381	G	R	0.001044	0.0197	0.01158
LY-CoV016	381	G	S	0.01158	0.0197	0.01158
LY-CoV016	382	V	C	0.001044	0.01326	0.00688
LY-CoV016	382	V	F	0.002207	0.01326	0.00688
LY-CoV016	382	V	I	0.00688	0.01326	0.00688
LY-CoV016	382	V	L	0.001044	0.01326	0.00688
LY-CoV016	382	V	T	0.001044	0.01326	0.00688
LY-CoV016	382	V	Y	0.001044	0.01326	0.00688
LY-CoV016	383	S	A	0	0.0711	0.0166
LY-CoV016	383	S	C	0.009887	0.0711	0.0166
LY-CoV016	383	S	D	0.001044	0.0711	0.0166
LY-CoV016	383	S	E	0.001044	0.0711	0.0166
LY-CoV016	383	S	H	0.001044	0.0711	0.0166
LY-CoV016	383	S	I	0.002935	0.0711	0.0166
LY-CoV016	383	S	K	0.0166	0.0711	0.0166
LY-CoV016	383	S	L	0.003861	0.0711	0.0166
LY-CoV016	383	S	M	0.015	0.0711	0.0166
LY-CoV016	383	S	N	0.007924	0.0711	0.0166
LY-CoV016	383	S	P	0.001682	0.0711	0.0166
LY-CoV016	383	S	Q	0.005405	0.0711	0.0166
LY-CoV016	383	S	R	0.001044	0.0711	0.0166
LY-CoV016	383	S	T	0.00113	0.0711	0.0166
LY-CoV016	383	S	V	0.001044	0.0711	0.0166
LY-CoV016	383	S	Y	0.001456	0.0711	0.0166
LY-CoV016	384	P	A	0.001044	0.0418	0.006864
LY-CoV016	384	P	E	0.001544	0.0418	0.006864
LY-CoV016	384	P	F	0.001044	0.0418	0.006864
LY-CoV016	384	P	G	0.004099	0.0418	0.006864
LY-CoV016	384	P	H	0.001044	0.0418	0.006864
LY-CoV016	384	P	I	0.001044	0.0418	0.006864
LY-CoV016	384	P	K	0.001297	0.0418	0.006864
LY-CoV016	384	P	L	0.001044	0.0418	0.006864
LY-CoV016	384	P	M	0.005582	0.0418	0.006864
LY-CoV016	384	P	N	0.004012	0.0418	0.006864
LY-CoV016	384	P	Q	0.001044	0.0418	0.006864
LY-CoV016	384	P	R	0.002598	0.0418	0.006864
LY-CoV016	384	P	S	0.001044	0.0418	0.006864
LY-CoV016	384	P	T	0.004605	0.0418	0.006864
LY-CoV016	384	P	V	0.001044	0.0418	0.006864
LY-CoV016	384	P	W	0.006864	0.0418	0.006864
LY-CoV016	384	P	Y	0.002853	0.0418	0.006864
LY-CoV016	385	T	A	0.001044	0.06786	0.01175
LY-CoV016	385	T	C	0.001044	0.06786	0.01175
LY-CoV016	385	T	D	0.004461	0.06786	0.01175
LY-CoV016	385	T	E	0.001044	0.06786	0.01175
LY-CoV016	385	T	F	0.00993	0.06786	0.01175
LY-CoV016	385	T	G	0.001044	0.06786	0.01175
LY-CoV016	385	T	H	0.00378	0.06786	0.01175
LY-CoV016	385	T	I	0.01175	0.06786	0.01175
LY-CoV016	385	T	K	0.001044	0.06786	0.01175
LY-CoV016	385	T	L	0.001044	0.06786	0.01175
LY-CoV016	385	T	M	0.001044	0.06786	0.01175
LY-CoV016	385	T	N	0.001044	0.06786	0.01175
LY-CoV016	385	T	P	0.008183	0.06786	0.01175
LY-CoV016	385	T	Q	0.001665	0.06786	0.01175
LY-CoV016	385	T	R	0.004981	0.06786	0.01175
LY-CoV016	385	T	S	0.001044	0.06786	0.01175
LY-CoV016	385	T	V	0.002855	0.06786	0.01175
LY-CoV016	385	T	W	0.001044	0.06786	0.01175
LY-CoV016	385	T	Y	0.009823	0.06786	0.01175
LY-CoV016	386	K	A	0.01027	0.04998	0.01027
LY-CoV016	386	K	C	0.001044	0.04998	0.01027
LY-CoV016	386	K	D	0.004724	0.04998	0.01027
LY-CoV016	386	K	E	0.003923	0.04998	0.01027
LY-CoV016	386	K	G	0.001577	0.04998	0.01027
LY-CoV016	386	K	H	0.001044	0.04998	0.01027
LY-CoV016	386	K	I	0.001044	0.04998	0.01027
LY-CoV016	386	K	L	0.001434	0.04998	0.01027
LY-CoV016	386	K	M	0.006895	0.04998	0.01027
LY-CoV016	386	K	N	0.004252	0.04998	0.01027
LY-CoV016	386	K	Q	0.001044	0.04998	0.01027
LY-CoV016	386	K	R	0.001044	0.04998	0.01027
LY-CoV016	386	K	S	0.002571	0.04998	0.01027
LY-CoV016	386	K	T	0.001044	0.04998	0.01027
LY-CoV016	386	K	V	0.003331	0.04998	0.01027
LY-CoV016	386	K	Y	0.004741	0.04998	0.01027
LY-CoV016	387	L	I	0.001592	0.002636	0.001592
LY-CoV016	387	L	M	0.001044	0.002636	0.001592
LY-CoV016	388	N	A	0.006031	0.03833	0.0083
LY-CoV016	388	N	D	0.0083	0.03833	0.0083
LY-CoV016	388	N	E	0.001044	0.03833	0.0083
LY-CoV016	388	N	G	0.001044	0.03833	0.0083
LY-CoV016	388	N	H	0.00189	0.03833	0.0083
LY-CoV016	388	N	K	0.001044	0.03833	0.0083
LY-CoV016	388	N	L	0.00335	0.03833	0.0083
LY-CoV016	388	N	M	0.001129	0.03833	0.0083
LY-CoV016	388	N	P	0.004278	0.03833	0.0083
LY-CoV016	388	N	Q	0.001044	0.03833	0.0083
LY-CoV016	388	N	R	0.001044	0.03833	0.0083
LY-CoV016	388	N	S	0.001044	0.03833	0.0083
LY-CoV016	388	N	T	0.004159	0.03833	0.0083
LY-CoV016	388	N	V	0.002932	0.03833	0.0083
LY-CoV016	389	D	A	0.003532	0.07795	0.03362
LY-CoV016	389	D	C	0.003243	0.07795	0.03362
LY-CoV016	389	D	E	0.004164	0.07795	0.03362
LY-CoV016	389	D	F	0.002731	0.07795	0.03362
LY-CoV016	389	D	G	0.004459	0.07795	0.03362
LY-CoV016	389	D	H	0.005272	0.07795	0.03362
LY-CoV016	389	D	K	0.001044	0.07795	0.03362
LY-CoV016	389	D	L	0.002441	0.07795	0.03362
LY-CoV016	389	D	M	0.006517	0.07795	0.03362
LY-CoV016	389	D	N	0.03362	0.07795	0.03362
LY-CoV016	389	D	Q	0.001044	0.07795	0.03362
LY-CoV016	389	D	R	0.001044	0.07795	0.03362
LY-CoV016	389	D	S	0.001044	0.07795	0.03362
LY-CoV016	389	D	T	0.004511	0.07795	0.03362
LY-CoV016	389	D	W	0.002239	0.07795	0.03362
LY-CoV016	389	D	Y	0.001044	0.07795	0.03362
LY-CoV016	390	L	A	0.002354	0.06065	0.01014
LY-CoV016	390	L	C	0.005593	0.06065	0.01014
LY-CoV016	390	L	D	0.01014	0.06065	0.01014
LY-CoV016	390	L	E	0.001044	0.06065	0.01014
LY-CoV016	390	L	F	0.001044	0.06065	0.01014
LY-CoV016	390	L	G	0.001044	0.06065	0.01014
LY-CoV016	390	L	H	0.001044	0.06065	0.01014
LY-CoV016	390	L	I	0.001044	0.06065	0.01014
LY-CoV016	390	L	K	0.007382	0.06065	0.01014
LY-CoV016	390	L	M	0.009349	0.06065	0.01014
LY-CoV016	390	L	N	0.001732	0.06065	0.01014
LY-CoV016	390	L	Q	0.001044	0.06065	0.01014
LY-CoV016	390	L	R	0.001168	0.06065	0.01014
LY-CoV016	390	L	S	0.005868	0.06065	0.01014
LY-CoV016	390	L	T	0.001883	0.06065	0.01014
LY-CoV016	390	L	V	0.002663	0.06065	0.01014
LY-CoV016	390	L	W	0.001044	0.06065	0.01014
LY-CoV016	390	L	Y	0.005217	0.06065	0.01014
LY-CoV016	391	C	A	0.001895	0.04462	0.007258
LY-CoV016	391	C	D	0.001044	0.04462	0.007258
LY-CoV016	391	C	E	0.001044	0.04462	0.007258
LY-CoV016	391	C	F	0.001044	0.04462	0.007258
LY-CoV016	391	C	G	0.002724	0.04462	0.007258
LY-CoV016	391	C	H	0.001044	0.04462	0.007258
LY-CoV016	391	C	I	0.002167	0.04462	0.007258
LY-CoV016	391	C	K	0.001044	0.04462	0.007258
LY-CoV016	391	C	L	0.001706	0.04462	0.007258
LY-CoV016	391	C	M	0.005702	0.04462	0.007258
LY-CoV016	391	C	N	0.002134	0.04462	0.007258
LY-CoV016	391	C	P	0.001044	0.04462	0.007258
LY-CoV016	391	C	Q	0.001044	0.04462	0.007258
LY-CoV016	391	C	R	0.004343	0.04462	0.007258
LY-CoV016	391	C	S	0.001044	0.04462	0.007258
LY-CoV016	391	C	T	0.007258	0.04462	0.007258
LY-CoV016	391	C	V	0.001044	0.04462	0.007258
LY-CoV016	391	C	W	0.006097	0.04462	0.007258
LY-CoV016	391	C	Y	0.001205	0.04462	0.007258
LY-CoV016	392	F	A	0.001044	0.04846	0.03141
LY-CoV016	392	F	C	0.001044	0.04846	0.03141
LY-CoV016	392	F	H	0.001044	0.04846	0.03141
LY-CoV016	392	F	I	0.001044	0.04846	0.03141
LY-CoV016	392	F	L	0.001111	0.04846	0.03141
LY-CoV016	392	F	M	0.001513	0.04846	0.03141
LY-CoV016	392	F	N	0.002045	0.04846	0.03141
LY-CoV016	392	F	P	0.03141	0.04846	0.03141
LY-CoV016	392	F	S	0.001114	0.04846	0.03141
LY-CoV016	392	F	T	0.001044	0.04846	0.03141
LY-CoV016	392	F	V	0.001044	0.04846	0.03141
LY-CoV016	392	F	W	0.003253	0.04846	0.03141
LY-CoV016	392	F	Y	0.001756	0.04846	0.03141
LY-CoV016	393	T	A	0.001044	0.05721	0.01036
LY-CoV016	393	T	C	0.003134	0.05721	0.01036
LY-CoV016	393	T	D	0.006308	0.05721	0.01036
LY-CoV016	393	T	E	0.001044	0.05721	0.01036
LY-CoV016	393	T	G	0.001044	0.05721	0.01036
LY-CoV016	393	T	H	0.004254	0.05721	0.01036
LY-CoV016	393	T	I	0.008069	0.05721	0.01036
LY-CoV016	393	T	K	0.001721	0.05721	0.01036
LY-CoV016	393	T	L	0.001176	0.05721	0.01036
LY-CoV016	393	T	M	0.005366	0.05721	0.01036
LY-CoV016	393	T	N	0.01036	0.05721	0.01036
LY-CoV016	393	T	Q	0.001044	0.05721	0.01036
LY-CoV016	393	T	R	0.002852	0.05721	0.01036
LY-CoV016	393	T	S	0.001044	0.05721	0.01036
LY-CoV016	393	T	V	0.005618	0.05721	0.01036
LY-CoV016	393	T	Y	0.003135	0.05721	0.01036
LY-CoV016	394	N	A	0.005073	0.08482	0.02413
LY-CoV016	394	N	C	0.001044	0.08482	0.02413
LY-CoV016	394	N	D	0.003364	0.08482	0.02413
LY-CoV016	394	N	E	0.002116	0.08482	0.02413
LY-CoV016	394	N	F	0.001447	0.08482	0.02413
LY-CoV016	394	N	G	0.008445	0.08482	0.02413
LY-CoV016	394	N	H	0.008475	0.08482	0.02413
LY-CoV016	394	N	I	0.001044	0.08482	0.02413
LY-CoV016	394	N	K	0.02413	0.08482	0.02413
LY-CoV016	394	N	L	0.004882	0.08482	0.02413
LY-CoV016	394	N	M	0.002436	0.08482	0.02413
LY-CoV016	394	N	P	0.008817	0.08482	0.02413
LY-CoV016	394	N	Q	0.001742	0.08482	0.02413
LY-CoV016	394	N	R	0.002145	0.08482	0.02413
LY-CoV016	394	N	S	0.001044	0.08482	0.02413
LY-CoV016	394	N	T	0.001428	0.08482	0.02413
LY-CoV016	394	N	V	0.002932	0.08482	0.02413
LY-CoV016	394	N	W	0.001324	0.08482	0.02413
LY-CoV016	394	N	Y	0.002929	0.08482	0.02413
LY-CoV016	395	V	A	0.007793	0.01368	0.007793
LY-CoV016	395	V	G	0.001044	0.01368	0.007793
LY-CoV016	395	V	I	0.001044	0.01368	0.007793
LY-CoV016	395	V	L	0.002752	0.01368	0.007793
LY-CoV016	395	V	M	0.001044	0.01368	0.007793
LY-CoV016	396	Y	C	0.006203	0.08712	0.03684
LY-CoV016	396	Y	F	0.001044	0.08712	0.03684
LY-CoV016	396	Y	H	0.001044	0.08712	0.03684
LY-CoV016	396	Y	I	0.001044	0.08712	0.03684
LY-CoV016	396	Y	L	0.008043	0.08712	0.03684
LY-CoV016	396	Y	M	0.001044	0.08712	0.03684
LY-CoV016	396	Y	N	0.001044	0.08712	0.03684
LY-CoV016	396	Y	S	0.03684	0.08712	0.03684
LY-CoV016	396	Y	T	0.02685	0.08712	0.03684
LY-CoV016	396	Y	V	0.001044	0.08712	0.03684
LY-CoV016	396	Y	W	0.002915	0.08712	0.03684
LY-CoV016	397	A	C	0.001859	0.008232	0.003032
LY-CoV016	397	A	I	0.002297	0.008232	0.003032
LY-CoV016	397	A	L	0.003032	0.008232	0.003032
LY-CoV016	397	A	V	0.001044	0.008232	0.003032
LY-CoV016	399	S	T	0.002206	0.002206	0.002206
LY-CoV016	401	V	I	0.001044	0.001044	0.001044
LY-CoV016	402	I	C	0.03154	0.03831	0.03154
LY-CoV016	402	I	L	0.001044	0.03831	0.03154
LY-CoV016	402	I	V	0.005722	0.03831	0.03154
LY-CoV016	403	R	A	0.007578	0.04611	0.01525
LY-CoV016	403	R	K	0.01525	0.04611	0.01525
LY-CoV016	403	R	M	0.009065	0.04611	0.01525
LY-CoV016	403	R	S	0.007161	0.04611	0.01525
LY-CoV016	403	R	T	0.007054	0.04611	0.01525
LY-CoV016	404	G	A	0.001044	0.004811	0.003767
LY-CoV016	404	G	K	0.003767	0.004811	0.003767
LY-CoV016	405	D	A	0.001044	2.169	0.9846
LY-CoV016	405	D	E	0.1579	2.169	0.9846
LY-CoV016	405	D	K	0.7068	2.169	0.9846
LY-CoV016	405	D	N	0.2752	2.169	0.9846
LY-CoV016	405	D	R	0.9846	2.169	0.9846
LY-CoV016	405	D	S	0.04371	2.169	0.9846
LY-CoV016	406	E	D	0.002127	0.006924	0.003043
LY-CoV016	406	E	Q	0.003043	0.006924	0.003043
LY-CoV016	406	E	W	0.001755	0.006924	0.003043
LY-CoV016	407	V	I	0.023	0.02405	0.023
LY-CoV016	407	V	L	0.001044	0.02405	0.023
LY-CoV016	408	R	A	0.001044	0.2395	0.1651
LY-CoV016	408	R	C	0.001044	0.2395	0.1651
LY-CoV016	408	R	E	0.01065	0.2395	0.1651
LY-CoV016	408	R	F	0.001252	0.2395	0.1651
LY-CoV016	408	R	G	0.001044	0.2395	0.1651
LY-CoV016	408	R	H	0.02508	0.2395	0.1651
LY-CoV016	408	R	K	0.003175	0.2395	0.1651
LY-CoV016	408	R	L	0.002515	0.2395	0.1651
LY-CoV016	408	R	P	0.001044	0.2395	0.1651
LY-CoV016	408	R	S	0.001414	0.2395	0.1651
LY-CoV016	408	R	T	0.02334	0.2395	0.1651
LY-CoV016	408	R	V	0.002806	0.2395	0.1651
LY-CoV016	408	R	W	0.1651	0.2395	0.1651
LY-CoV016	409	Q	E	0.006751	0.006751	0.006751
LY-CoV016	410	I	V	0.001044	0.001044	0.001044
LY-CoV016	411	A	E	0.001044	0.04233	0.03365
LY-CoV016	411	A	G	0.03365	0.04233	0.03365
LY-CoV016	411	A	Q	0.001044	0.04233	0.03365
LY-CoV016	411	A	R	0.001566	0.04233	0.03365
LY-CoV016	411	A	S	0.005032	0.04233	0.03365
LY-CoV016	413	G	A	0.01322	0.07483	0.01802
LY-CoV016	413	G	C	0.001323	0.07483	0.01802
LY-CoV016	413	G	F	0.001044	0.07483	0.01802
LY-CoV016	413	G	H	0.001044	0.07483	0.01802
LY-CoV016	413	G	K	0.01376	0.07483	0.01802
LY-CoV016	413	G	L	0.01136	0.07483	0.01802
LY-CoV016	413	G	M	0.01802	0.07483	0.01802
LY-CoV016	413	G	N	0.001629	0.07483	0.01802
LY-CoV016	413	G	Q	0.001432	0.07483	0.01802
LY-CoV016	413	G	R	0.00594	0.07483	0.01802
LY-CoV016	413	G	S	0.005014	0.07483	0.01802
LY-CoV016	413	G	Y	0.001044	0.07483	0.01802
LY-CoV016	414	Q	A	0.008918	0.04722	0.01481
LY-CoV016	414	Q	C	0.001044	0.04722	0.01481
LY-CoV016	414	Q	E	0.008236	0.04722	0.01481
LY-CoV016	414	Q	G	0.01481	0.04722	0.01481
LY-CoV016	414	Q	I	0.001572	0.04722	0.01481
LY-CoV016	414	Q	K	0.001044	0.04722	0.01481
LY-CoV016	414	Q	M	0.001044	0.04722	0.01481
LY-CoV016	414	Q	R	0.001044	0.04722	0.01481
LY-CoV016	414	Q	S	0.001062	0.04722	0.01481
LY-CoV016	414	Q	T	0.004927	0.04722	0.01481
LY-CoV016	414	Q	V	0.003523	0.04722	0.01481
LY-CoV016	415	T	A	0.01237	0.9833	0.6908
LY-CoV016	415	T	D	0.2243	0.9833	0.6908
LY-CoV016	415	T	E	0.01033	0.9833	0.6908
LY-CoV016	415	T	G	0.6908	0.9833	0.6908
LY-CoV016	415	T	H	0.001044	0.9833	0.6908
LY-CoV016	415	T	I	0.001044	0.9833	0.6908
LY-CoV016	415	T	K	0.001044	0.9833	0.6908
LY-CoV016	415	T	M	0.001044	0.9833	0.6908
LY-CoV016	415	T	N	0.01506	0.9833	0.6908
LY-CoV016	415	T	Q	0.001044	0.9833	0.6908
LY-CoV016	415	T	R	0.0101	0.9833	0.6908
LY-CoV016	415	T	S	0.009924	0.9833	0.6908
LY-CoV016	415	T	V	0.001044	0.9833	0.6908
LY-CoV016	415	T	Y	0.004082	0.9833	0.6908
LY-CoV016	417	K	A	0.9958	17.83	0.9979
LY-CoV016	417	K	C	0.9796	17.83	0.9979
LY-CoV016	417	K	D	0.9956	17.83	0.9979
LY-CoV016	417	K	E	0.9878	17.83	0.9979
LY-CoV016	417	K	F	0.9929	17.83	0.9979
LY-CoV016	417	K	G	0.9936	17.83	0.9979
LY-CoV016	417	K	H	0.984	17.83	0.9979
LY-CoV016	417	K	I	0.9979	17.83	0.9979
LY-CoV016	417	K	L	0.9953	17.83	0.9979
LY-CoV016	417	K	M	0.9644	17.83	0.9979
LY-CoV016	417	K	N	0.997	17.83	0.9979
LY-CoV016	417	K	P	0.9891	17.83	0.9979
LY-CoV016	417	K	Q	0.9246	17.83	0.9979
LY-CoV016	417	K	R	0.09848	17.83	0.9979
LY-CoV016	417	K	S	0.9791	17.83	0.9979
LY-CoV016	417	K	T	0.9874	17.83	0.9979
LY-CoV016	417	K	V	0.9944	17.83	0.9979
LY-CoV016	417	K	W	0.9866	17.83	0.9979
LY-CoV016	417	K	Y	0.9901	17.83	0.9979
LY-CoV016	418	I	V	0.002316	0.002316	0.002316
LY-CoV016	419	A	P	0.003347	0.004655	0.003347
LY-CoV016	419	A	S	0.001308	0.004655	0.003347
LY-CoV016	420	D	A	0.9857	7.836	0.9951
LY-CoV016	420	D	E	0.9877	7.836	0.9951
LY-CoV016	420	D	K	0.9863	7.836	0.9951
LY-CoV016	420	D	M	0.9874	7.836	0.9951
LY-CoV016	420	D	N	0.9928	7.836	0.9951
LY-CoV016	420	D	Q	0.9951	7.836	0.9951
LY-CoV016	420	D	R	0.99	7.836	0.9951
LY-CoV016	420	D	S	0.9104	7.836	0.9951
LY-CoV016	421	Y	F	0.00577	1.927	0.9867
LY-CoV016	421	Y	L	0.9159	1.927	0.9867
LY-CoV016	421	Y	M	0.01884	1.927	0.9867
LY-CoV016	421	Y	W	0.9867	1.927	0.9867
LY-CoV016	424	K	H	0.001282	0.03784	0.03655
LY-CoV016	424	K	R	0.03655	0.03784	0.03655
LY-CoV016	425	L	I	0.001044	0.004134	0.002047
LY-CoV016	425	L	M	0.002047	0.004134	0.002047
LY-CoV016	425	L	V	0.001044	0.004134	0.002047
LY-CoV016	427	D	A	0.001044	0.2242	0.09034
LY-CoV016	427	D	E	0.004942	0.2242	0.09034
LY-CoV016	427	D	F	0.001246	0.2242	0.09034
LY-CoV016	427	D	G	0.01958	0.2242	0.09034
LY-CoV016	427	D	H	0.003326	0.2242	0.09034
LY-CoV016	427	D	I	0.0246	0.2242	0.09034
LY-CoV016	427	D	K	0.01579	0.2242	0.09034
LY-CoV016	427	D	L	0.001044	0.2242	0.09034
LY-CoV016	427	D	M	0.001044	0.2242	0.09034
LY-CoV016	427	D	N	0.01261	0.2242	0.09034
LY-CoV016	427	D	P	0.002955	0.2242	0.09034
LY-CoV016	427	D	Q	0.09034	0.2242	0.09034
LY-CoV016	427	D	R	0.03137	0.2242	0.09034
LY-CoV016	427	D	S	0.001373	0.2242	0.09034
LY-CoV016	427	D	T	0.00107	0.2242	0.09034
LY-CoV016	427	D	V	0.00979	0.2242	0.09034
LY-CoV016	427	D	W	0.001044	0.2242	0.09034
LY-CoV016	427	D	Y	0.001044	0.2242	0.09034
LY-CoV016	428	D	A	0.004117	0.0793	0.03941
LY-CoV016	428	D	E	0.001044	0.0793	0.03941
LY-CoV016	428	D	G	0.01609	0.0793	0.03941
LY-CoV016	428	D	H	0.003136	0.0793	0.03941
LY-CoV016	428	D	K	0.001044	0.0793	0.03941
LY-CoV016	428	D	N	0.002507	0.0793	0.03941
LY-CoV016	428	D	P	0.03941	0.0793	0.03941
LY-CoV016	428	D	Q	0.002846	0.0793	0.03941
LY-CoV016	428	D	R	0.003856	0.0793	0.03941
LY-CoV016	428	D	S	0.001044	0.0793	0.03941
LY-CoV016	428	D	T	0.004199	0.0793	0.03941
LY-CoV016	429	F	W	0.009557	0.009557	0.009557
LY-CoV016	430	T	A	0.002191	0.06394	0.01336
LY-CoV016	430	T	C	0.004234	0.06394	0.01336
LY-CoV016	430	T	F	0.001992	0.06394	0.01336
LY-CoV016	430	T	H	0.007061	0.06394	0.01336
LY-CoV016	430	T	I	0.001044	0.06394	0.01336
LY-CoV016	430	T	K	0.005623	0.06394	0.01336
LY-CoV016	430	T	L	0.01336	0.06394	0.01336
LY-CoV016	430	T	M	0.001044	0.06394	0.01336
LY-CoV016	430	T	N	0.001077	0.06394	0.01336
LY-CoV016	430	T	Q	0.001044	0.06394	0.01336
LY-CoV016	430	T	R	0.003465	0.06394	0.01336
LY-CoV016	430	T	S	0.006904	0.06394	0.01336
LY-CoV016	430	T	V	0.001044	0.06394	0.01336
LY-CoV016	430	T	W	0.01281	0.06394	0.01336
LY-CoV016	430	T	Y	0.001044	0.06394	0.01336
LY-CoV016	433	V	I	0.001044	0.001044	0.001044
LY-CoV016	434	I	F	0.001044	0.01127	0.003349
LY-CoV016	434	I	L	0.001044	0.01127	0.003349
LY-CoV016	434	I	M	0.002426	0.01127	0.003349
LY-CoV016	434	I	V	0.003349	0.01127	0.003349
LY-CoV016	434	I	W	0.001044	0.01127	0.003349
LY-CoV016	434	I	Y	0.002363	0.01127	0.003349
LY-CoV016	435	A	S	0.001044	0.002557	0.001513
LY-CoV016	435	A	T	0.001513	0.002557	0.001513
LY-CoV016	437	N	P	0.006544	0.006544	0.006544
LY-CoV016	438	S	A	0.001044	0.002087	0.001044
LY-CoV016	438	S	T	0.001044	0.002087	0.001044
LY-CoV016	439	N	D	0.001307	0.02842	0.0124
LY-CoV016	439	N	H	0.001252	0.02842	0.0124
LY-CoV016	439	N	K	0	0.02842	0.0124
LY-CoV016	439	N	L	0.003375	0.02842	0.0124
LY-CoV016	439	N	M	0.0124	0.02842	0.0124
LY-CoV016	439	N	Q	0.001044	0.02842	0.0124
LY-CoV016	439	N	S	0.002087	0.02842	0.0124
LY-CoV016	439	N	T	0.003919	0.02842	0.0124
LY-CoV016	439	N	V	0.001044	0.02842	0.0124
LY-CoV016	439	N	Y	0.001999	0.02842	0.0124
LY-CoV016	440	N	A	0.004484	0.07273	0.01314
LY-CoV016	440	N	C	0.001701	0.07273	0.01314
LY-CoV016	440	N	D	0.004346	0.07273	0.01314
LY-CoV016	440	N	E	0.001719	0.07273	0.01314
LY-CoV016	440	N	F	0.004542	0.07273	0.01314
LY-CoV016	440	N	G	0.001044	0.07273	0.01314
LY-CoV016	440	N	H	0.01206	0.07273	0.01314
LY-CoV016	440	N	I	0.01314	0.07273	0.01314
LY-CoV016	440	N	K	0.001044	0.07273	0.01314
LY-CoV016	440	N	L	0.001044	0.07273	0.01314
LY-CoV016	440	N	M	0.003408	0.07273	0.01314
LY-CoV016	440	N	P	0.001904	0.07273	0.01314
LY-CoV016	440	N	Q	0.003663	0.07273	0.01314
LY-CoV016	440	N	R	0.008963	0.07273	0.01314
LY-CoV016	440	N	S	0.001044	0.07273	0.01314
LY-CoV016	440	N	T	0.001044	0.07273	0.01314
LY-CoV016	440	N	V	0.001044	0.07273	0.01314
LY-CoV016	440	N	Y	0.006541	0.07273	0.01314
LY-CoV016	441	L	A	0.001044	0.1076	0.08638
LY-CoV016	441	L	F	0.003768	0.1076	0.08638
LY-CoV016	441	L	H	0.08638	0.1076	0.08638
LY-CoV016	441	L	I	0.001044	0.1076	0.08638
LY-CoV016	441	L	Q	0.002996	0.1076	0.08638
LY-CoV016	441	L	R	0.002087	0.1076	0.08638
LY-CoV016	441	L	S	0.001044	0.1076	0.08638
LY-CoV016	441	L	V	0.001044	0.1076	0.08638
LY-CoV016	441	L	W	0.008194	0.1076	0.08638
LY-CoV016	443	S	A	0.0145	0.0269	0.0145
LY-CoV016	443	S	C	0.001044	0.0269	0.0145
LY-CoV016	443	S	G	0.001044	0.0269	0.0145
LY-CoV016	443	S	N	0.001044	0.0269	0.0145
LY-CoV016	443	S	Q	0.002368	0.0269	0.0145
LY-CoV016	443	S	T	0.001044	0.0269	0.0145
LY-CoV016	443	S	V	0.001044	0.0269	0.0145
LY-CoV016	443	S	Y	0.004809	0.0269	0.0145
LY-CoV016	444	K	A	0.003665	0.03483	0.004013
LY-CoV016	444	K	C	0.001044	0.03483	0.004013
LY-CoV016	444	K	D	0.003071	0.03483	0.004013
LY-CoV016	444	K	E	0.003561	0.03483	0.004013
LY-CoV016	444	K	F	0.001044	0.03483	0.004013
LY-CoV016	444	K	G	0.001044	0.03483	0.004013
LY-CoV016	444	K	H	0.001044	0.03483	0.004013
LY-CoV016	444	K	I	0.001044	0.03483	0.004013
LY-CoV016	444	K	L	0.001044	0.03483	0.004013
LY-CoV016	444	K	M	0.001044	0.03483	0.004013
LY-CoV016	444	K	N	0.001044	0.03483	0.004013
LY-CoV016	444	K	P	0.002294	0.03483	0.004013
LY-CoV016	444	K	Q	0.00228	0.03483	0.004013
LY-CoV016	444	K	R	0.004013	0.03483	0.004013
LY-CoV016	444	K	S	0.001044	0.03483	0.004013
LY-CoV016	444	K	T	0.001226	0.03483	0.004013
LY-CoV016	444	K	V	0.001044	0.03483	0.004013
LY-CoV016	444	K	W	0.001044	0.03483	0.004013
LY-CoV016	444	K	Y	0.003238	0.03483	0.004013
LY-CoV016	445	V	A	0.004323	0.1219	0.03484
LY-CoV016	445	V	C	0.0299	0.1219	0.03484
LY-CoV016	445	V	D	0.001987	0.1219	0.03484
LY-CoV016	445	V	E	0.003052	0.1219	0.03484
LY-CoV016	445	V	F	0.001599	0.1219	0.03484
LY-CoV016	445	V	G	0.001044	0.1219	0.03484
LY-CoV016	445	V	H	0.001044	0.1219	0.03484
LY-CoV016	445	V	I	0.001044	0.1219	0.03484
LY-CoV016	445	V	K	0.003914	0.1219	0.03484
LY-CoV016	445	V	L	0.003324	0.1219	0.03484
LY-CoV016	445	V	M	0.004356	0.1219	0.03484
LY-CoV016	445	V	N	0.001044	0.1219	0.03484
LY-CoV016	445	V	P	0.02017	0.1219	0.03484
LY-CoV016	445	V	Q	0.004287	0.1219	0.03484
LY-CoV016	445	V	R	0.001044	0.1219	0.03484
LY-CoV016	445	V	S	0.002823	0.1219	0.03484
LY-CoV016	445	V	T	0.001044	0.1219	0.03484
LY-CoV016	445	V	W	0.03484	0.1219	0.03484
LY-CoV016	445	V	Y	0.001044	0.1219	0.03484
LY-CoV016	446	G	A	0.001044	0.09228	0.03027
LY-CoV016	446	G	C	0.003339	0.09228	0.03027
LY-CoV016	446	G	D	0.001044	0.09228	0.03027
LY-CoV016	446	G	E	0.001044	0.09228	0.03027
LY-CoV016	446	G	F	0.001816	0.09228	0.03027
LY-CoV016	446	G	H	0.001044	0.09228	0.03027
LY-CoV016	446	G	I	0.001044	0.09228	0.03027
LY-CoV016	446	G	K	0.002493	0.09228	0.03027
LY-CoV016	446	G	L	0.0123	0.09228	0.03027
LY-CoV016	446	G	M	0.01572	0.09228	0.03027
LY-CoV016	446	G	N	0.001044	0.09228	0.03027
LY-CoV016	446	G	P	0.01097	0.09228	0.03027
LY-CoV016	446	G	Q	0.001044	0.09228	0.03027
LY-CoV016	446	G	R	0.002839	0.09228	0.03027
LY-CoV016	446	G	S	0.001755	0.09228	0.03027
LY-CoV016	446	G	T	0.001044	0.09228	0.03027
LY-CoV016	446	G	V	0.001198	0.09228	0.03027
LY-CoV016	446	G	W	0.03027	0.09228	0.03027
LY-CoV016	446	G	Y	0.001226	0.09228	0.03027
LY-CoV016	447	G	A	0.001044	0.02748	0.00454
LY-CoV016	447	G	C	0.002379	0.02748	0.00454
LY-CoV016	447	G	D	0.001044	0.02748	0.00454
LY-CoV016	447	G	E	0.001044	0.02748	0.00454
LY-CoV016	447	G	F	0.001044	0.02748	0.00454
LY-CoV016	447	G	H	0.001098	0.02748	0.00454
LY-CoV016	447	G	I	0.001044	0.02748	0.00454
LY-CoV016	447	G	K	0.001044	0.02748	0.00454
LY-CoV016	447	G	L	0.001529	0.02748	0.00454
LY-CoV016	447	G	M	0.001044	0.02748	0.00454
LY-CoV016	447	G	N	0.003327	0.02748	0.00454
LY-CoV016	447	G	P	0.001044	0.02748	0.00454
LY-CoV016	447	G	Q	0.00454	0.02748	0.00454
LY-CoV016	447	G	R	0.001739	0.02748	0.00454
LY-CoV016	447	G	S	0.001044	0.02748	0.00454
LY-CoV016	447	G	T	0.001299	0.02748	0.00454
LY-CoV016	447	G	V	0.001044	0.02748	0.00454
LY-CoV016	447	G	Y	0.001132	0.02748	0.00454
LY-CoV016	448	N	A	0.001044	0.02192	0.0042
LY-CoV016	448	N	C	0.0042	0.02192	0.0042
LY-CoV016	448	N	D	0.001044	0.02192	0.0042
LY-CoV016	448	N	E	0.001044	0.02192	0.0042
LY-CoV016	448	N	G	0.001084	0.02192	0.0042
LY-CoV016	448	N	H	0.002595	0.02192	0.0042
LY-CoV016	448	N	K	0.001044	0.02192	0.0042
LY-CoV016	448	N	P	0.001044	0.02192	0.0042
LY-CoV016	448	N	Q	0.001525	0.02192	0.0042
LY-CoV016	448	N	R	0.003124	0.02192	0.0042
LY-CoV016	448	N	S	0.001044	0.02192	0.0042
LY-CoV016	448	N	T	0.001044	0.02192	0.0042
LY-CoV016	448	N	V	0.001044	0.02192	0.0042
LY-CoV016	448	N	Y	0.001044	0.02192	0.0042
LY-CoV016	449	Y	A	0.003414	0.04226	0.007414
LY-CoV016	449	Y	C	0.001044	0.04226	0.007414
LY-CoV016	449	Y	D	0.001044	0.04226	0.007414
LY-CoV016	449	Y	E	0.001044	0.04226	0.007414
LY-CoV016	449	Y	F	0.003725	0.04226	0.007414
LY-CoV016	449	Y	G	0.001044	0.04226	0.007414
LY-CoV016	449	Y	H	0.00106	0.04226	0.007414
LY-CoV016	449	Y	I	0.001044	0.04226	0.007414
LY-CoV016	449	Y	K	0.001434	0.04226	0.007414
LY-CoV016	449	Y	L	0.001044	0.04226	0.007414
LY-CoV016	449	Y	M	0.002139	0.04226	0.007414
LY-CoV016	449	Y	N	0.001963	0.04226	0.007414
LY-CoV016	449	Y	P	0.001778	0.04226	0.007414
LY-CoV016	449	Y	Q	0.001044	0.04226	0.007414
LY-CoV016	449	Y	R	0.003815	0.04226	0.007414
LY-CoV016	449	Y	S	0.007414	0.04226	0.007414
LY-CoV016	449	Y	T	0.001044	0.04226	0.007414
LY-CoV016	449	Y	V	0.003752	0.04226	0.007414
LY-CoV016	449	Y	W	0.00342	0.04226	0.007414
LY-CoV016	450	N	A	0.002721	0.07539	0.0136
LY-CoV016	450	N	C	0.002102	0.07539	0.0136
LY-CoV016	450	N	D	0.0136	0.07539	0.0136
LY-CoV016	450	N	E	0.003661	0.07539	0.0136
LY-CoV016	450	N	F	0.003216	0.07539	0.0136
LY-CoV016	450	N	G	0.00439	0.07539	0.0136
LY-CoV016	450	N	H	0.006643	0.07539	0.0136
LY-CoV016	450	N	I	0.0068	0.07539	0.0136
LY-CoV016	450	N	K	0.001044	0.07539	0.0136
LY-CoV016	450	N	L	0.006241	0.07539	0.0136
LY-CoV016	450	N	M	0.001044	0.07539	0.0136
LY-CoV016	450	N	P	0.002839	0.07539	0.0136
LY-CoV016	450	N	Q	0.002109	0.07539	0.0136
LY-CoV016	450	N	R	0.001044	0.07539	0.0136
LY-CoV016	450	N	S	0.001044	0.07539	0.0136
LY-CoV016	450	N	T	0.001044	0.07539	0.0136
LY-CoV016	450	N	V	0.01141	0.07539	0.0136
LY-CoV016	450	N	W	0.003123	0.07539	0.0136
LY-CoV016	450	N	Y	0.001309	0.07539	0.0136
LY-CoV016	451	Y	F	0.001044	0.03671	0.03004
LY-CoV016	451	Y	H	0.001044	0.03671	0.03004
LY-CoV016	451	Y	I	0.001721	0.03671	0.03004
LY-CoV016	451	Y	L	0.001044	0.03671	0.03004
LY-CoV016	451	Y	M	0.001823	0.03671	0.03004
LY-CoV016	451	Y	Q	0.03004	0.03671	0.03004
LY-CoV016	452	L	A	0.001044	0.07056	0.0165
LY-CoV016	452	L	C	0.001044	0.07056	0.0165
LY-CoV016	452	L	D	0.001044	0.07056	0.0165
LY-CoV016	452	L	E	0.003412	0.07056	0.0165
LY-CoV016	452	L	F	0.001044	0.07056	0.0165
LY-CoV016	452	L	G	0.01533	0.07056	0.0165
LY-CoV016	452	L	H	0.001044	0.07056	0.0165
LY-CoV016	452	L	I	0.001044	0.07056	0.0165
LY-CoV016	452	L	K	0.001044	0.07056	0.0165
LY-CoV016	452	L	M	0.009827	0.07056	0.0165
LY-CoV016	452	L	N	0.0165	0.07056	0.0165
LY-CoV016	452	L	Q	0.009702	0.07056	0.0165
LY-CoV016	452	L	R	0.001044	0.07056	0.0165
LY-CoV016	452	L	S	0.001044	0.07056	0.0165
LY-CoV016	452	L	T	0.001044	0.07056	0.0165
LY-CoV016	452	L	V	0.001044	0.07056	0.0165
LY-CoV016	452	L	W	0.003258	0.07056	0.0165
LY-CoV016	452	L	Y	0.001044	0.07056	0.0165
LY-CoV016	453	Y	A	0.003798	0.08642	0.04815
LY-CoV016	453	Y	F	0.01491	0.08642	0.04815
LY-CoV016	453	Y	H	0.001095	0.08642	0.04815
LY-CoV016	453	Y	K	0.001044	0.08642	0.04815
LY-CoV016	453	Y	M	0.001353	0.08642	0.04815
LY-CoV016	453	Y	R	0.009218	0.08642	0.04815
LY-CoV016	453	Y	S	0.04815	0.08642	0.04815
LY-CoV016	453	Y	V	0.006852	0.08642	0.04815
LY-CoV016	455	L	A	0.00399	4.663	0.9917
LY-CoV016	455	L	C	0.001044	4.663	0.9917
LY-CoV016	455	L	E	0.9917	4.663	0.9917
LY-CoV016	455	L	F	0.001044	4.663	0.9917
LY-CoV016	455	L	G	0.689	4.663	0.9917
LY-CoV016	455	L	H	0.1489	4.663	0.9917
LY-CoV016	455	L	I	0.001044	4.663	0.9917
LY-CoV016	455	L	M	0.001044	4.663	0.9917
LY-CoV016	455	L	N	0.8297	4.663	0.9917
LY-CoV016	455	L	P	0.003181	4.663	0.9917
LY-CoV016	455	L	R	0.9843	4.663	0.9917
LY-CoV016	455	L	S	0.001044	4.663	0.9917
LY-CoV016	455	L	T	0.001044	4.663	0.9917
LY-CoV016	455	L	V	0.001044	4.663	0.9917
LY-CoV016	455	L	W	0.9662	4.663	0.9917
LY-CoV016	455	L	Y	0.03929	4.663	0.9917
LY-CoV016	456	F	A	0.9898	8.862	0.9967
LY-CoV016	456	F	C	0.9873	8.862	0.9967
LY-CoV016	456	F	G	0.9926	8.862	0.9967
LY-CoV016	456	F	H	0.9967	8.862	0.9967
LY-CoV016	456	F	I	0.005926	8.862	0.9967
LY-CoV016	456	F	K	0.9911	8.862	0.9967
LY-CoV016	456	F	L	0.001044	8.862	0.9967
LY-CoV016	456	F	Q	0.9825	8.862	0.9967
LY-CoV016	456	F	R	0.9957	8.862	0.9967
LY-CoV016	456	F	T	0.946	8.862	0.9967
LY-CoV016	456	F	V	0.9685	8.862	0.9967
LY-CoV016	456	F	W	0.001883	8.862	0.9967
LY-CoV016	456	F	Y	0.003084	8.862	0.9967
LY-CoV016	458	K	A	0.001044	0.12	0.06633
LY-CoV016	458	K	D	0.005255	0.12	0.06633
LY-CoV016	458	K	E	0.001044	0.12	0.06633
LY-CoV016	458	K	F	0.002448	0.12	0.06633
LY-CoV016	458	K	G	0.001044	0.12	0.06633
LY-CoV016	458	K	H	0.01557	0.12	0.06633
LY-CoV016	458	K	I	0.01154	0.12	0.06633
LY-CoV016	458	K	L	0.001044	0.12	0.06633
LY-CoV016	458	K	M	0.001044	0.12	0.06633
LY-CoV016	458	K	N	0.004948	0.12	0.06633
LY-CoV016	458	K	P	0.06633	0.12	0.06633
LY-CoV016	458	K	Q	0.002123	0.12	0.06633
LY-CoV016	458	K	R	0.001044	0.12	0.06633
LY-CoV016	458	K	S	0.001044	0.12	0.06633
LY-CoV016	458	K	T	0.001044	0.12	0.06633
LY-CoV016	458	K	V	0.001044	0.12	0.06633
LY-CoV016	458	K	W	0.001146	0.12	0.06633
LY-CoV016	458	K	Y	0.001242	0.12	0.06633
LY-CoV016	459	S	A	0.004712	0.6527	0.604
LY-CoV016	459	S	C	0.00128	0.6527	0.604
LY-CoV016	459	S	D	0.008951	0.6527	0.604
LY-CoV016	459	S	E	0.001044	0.6527	0.604
LY-CoV016	459	S	F	0.001044	0.6527	0.604
LY-CoV016	459	S	G	0.00864	0.6527	0.604
LY-CoV016	459	S	H	0.001044	0.6527	0.604
LY-CoV016	459	S	I	0.001044	0.6527	0.604
LY-CoV016	459	S	K	0.003152	0.6527	0.604
LY-CoV016	459	S	L	0.002282	0.6527	0.604
LY-CoV016	459	S	M	0.004484	0.6527	0.604
LY-CoV016	459	S	N	0.001044	0.6527	0.604
LY-CoV016	459	S	P	0.604	0.6527	0.604
LY-CoV016	459	S	Q	0.005856	0.6527	0.604
LY-CoV016	459	S	R	0.001044	0.6527	0.604
LY-CoV016	459	S	T	0.001044	0.6527	0.604
LY-CoV016	459	S	V	0.001044	0.6527	0.604
LY-CoV016	459	S	Y	0.001044	0.6527	0.604
LY-CoV016	460	N	A	0.9874	15.91	0.9947
LY-CoV016	460	N	C	0.8269	15.91	0.9947
LY-CoV016	460	N	D	0.06773	15.91	0.9947
LY-CoV016	460	N	E	0.9777	15.91	0.9947
LY-CoV016	460	N	F	0.9798	15.91	0.9947
LY-CoV016	460	N	G	0.4782	15.91	0.9947
LY-CoV016	460	N	H	0.9749	15.91	0.9947
LY-CoV016	460	N	I	0.9947	15.91	0.9947
LY-CoV016	460	N	K	0.9934	15.91	0.9947
LY-CoV016	460	N	L	0.9926	15.91	0.9947
LY-CoV016	460	N	M	0.9737	15.91	0.9947
LY-CoV016	460	N	P	0.9767	15.91	0.9947
LY-CoV016	460	N	Q	0.9509	15.91	0.9947
LY-CoV016	460	N	R	0.9918	15.91	0.9947
LY-CoV016	460	N	S	0.9548	15.91	0.9947
LY-CoV016	460	N	T	0.9873	15.91	0.9947
LY-CoV016	460	N	V	0.9789	15.91	0.9947
LY-CoV016	460	N	Y	0.8238	15.91	0.9947
LY-CoV016	461	L	I	0.03352	0.04182	0.03352
LY-CoV016	461	L	M	0.002087	0.04182	0.03352
LY-CoV016	461	L	V	0.006208	0.04182	0.03352
LY-CoV016	462	K	A	0.001044	0.05407	0.01557
LY-CoV016	462	K	C	0.001044	0.05407	0.01557
LY-CoV016	462	K	D	0.001044	0.05407	0.01557
LY-CoV016	462	K	E	0.001044	0.05407	0.01557
LY-CoV016	462	K	F	0.01557	0.05407	0.01557
LY-CoV016	462	K	G	0.01331	0.05407	0.01557
LY-CoV016	462	K	H	0.001044	0.05407	0.01557
LY-CoV016	462	K	I	0.003543	0.05407	0.01557
LY-CoV016	462	K	L	0.001044	0.05407	0.01557
LY-CoV016	462	K	M	0.001044	0.05407	0.01557
LY-CoV016	462	K	N	0.005942	0.05407	0.01557
LY-CoV016	462	K	Q	0.001044	0.05407	0.01557
LY-CoV016	462	K	R	0.001044	0.05407	0.01557
LY-CoV016	462	K	S	0.002712	0.05407	0.01557
LY-CoV016	462	K	T	0.001516	0.05407	0.01557
LY-CoV016	462	K	V	0.001044	0.05407	0.01557
LY-CoV016	462	K	Y	0.001044	0.05407	0.01557
LY-CoV016	463	P	A	0.02614	0.02614	0.02614
LY-CoV016	464	F	A	0.008289	0.0229	0.008289
LY-CoV016	464	F	G	0.001044	0.0229	0.008289
LY-CoV016	464	F	H	0.001044	0.0229	0.008289
LY-CoV016	464	F	L	0.001968	0.0229	0.008289
LY-CoV016	464	F	M	0.003937	0.0229	0.008289
LY-CoV016	464	F	N	0.001044	0.0229	0.008289
LY-CoV016	464	F	Q	0.001479	0.0229	0.008289
LY-CoV016	464	F	S	0.00201	0.0229	0.008289
LY-CoV016	464	F	W	0.001044	0.0229	0.008289
LY-CoV016	464	F	Y	0.001044	0.0229	0.008289
LY-CoV016	465	E	D	0.03061	0.03374	0.03061
LY-CoV016	465	E	G	0.001044	0.03374	0.03061
LY-CoV016	465	E	H	0.001044	0.03374	0.03061
LY-CoV016	465	E	Q	0.001044	0.03374	0.03061
LY-CoV016	466	R	H	0.001839	0.007417	0.004535
LY-CoV016	466	R	K	0.001044	0.007417	0.004535
LY-CoV016	466	R	Q	0.004535	0.007417	0.004535
LY-CoV016	468	I	A	0.001044	0.03649	0.005112
LY-CoV016	468	I	C	0.002475	0.03649	0.005112
LY-CoV016	468	I	D	0.001044	0.03649	0.005112
LY-CoV016	468	I	E	0.002197	0.03649	0.005112
LY-CoV016	468	I	G	0.002416	0.03649	0.005112
LY-CoV016	468	I	H	0.00305	0.03649	0.005112
LY-CoV016	468	I	K	0.001388	0.03649	0.005112
LY-CoV016	468	I	L	0.001044	0.03649	0.005112
LY-CoV016	468	I	M	0.001814	0.03649	0.005112
LY-CoV016	468	I	N	0.001044	0.03649	0.005112
LY-CoV016	468	I	P	0.002959	0.03649	0.005112
LY-CoV016	468	I	Q	0.001044	0.03649	0.005112
LY-CoV016	468	I	R	0.003065	0.03649	0.005112
LY-CoV016	468	I	S	0.005112	0.03649	0.005112
LY-CoV016	468	I	T	0.001044	0.03649	0.005112
LY-CoV016	468	I	V	0.001044	0.03649	0.005112
LY-CoV016	468	I	Y	0.004706	0.03649	0.005112
LY-CoV016	469	S	A	0.002768	0.04151	0.01226
LY-CoV016	469	S	C	0.01112	0.04151	0.01226
LY-CoV016	469	S	D	0.01226	0.04151	0.01226
LY-CoV016	469	S	E	0.00129	0.04151	0.01226
LY-CoV016	469	S	G	0.002782	0.04151	0.01226
LY-CoV016	469	S	K	0.002014	0.04151	0.01226
LY-CoV016	469	S	N	0.00615	0.04151	0.01226
LY-CoV016	469	S	Q	0.001044	0.04151	0.01226
LY-CoV016	469	S	R	0.001044	0.04151	0.01226
LY-CoV016	469	S	T	0.001044	0.04151	0.01226
LY-CoV016	470	T	A	0.001044	0.04381	0.01001
LY-CoV016	470	T	C	0.001938	0.04381	0.01001
LY-CoV016	470	T	D	0.003065	0.04381	0.01001
LY-CoV016	470	T	E	0.001444	0.04381	0.01001
LY-CoV016	470	T	F	0	0.04381	0.01001
LY-CoV016	470	T	G	0.001044	0.04381	0.01001
LY-CoV016	470	T	H	0.001044	0.04381	0.01001
LY-CoV016	470	T	I	0.001044	0.04381	0.01001
LY-CoV016	470	T	K	0.003979	0.04381	0.01001
LY-CoV016	470	T	L	0.003919	0.04381	0.01001
LY-CoV016	470	T	M	0.002599	0.04381	0.01001
LY-CoV016	470	T	N	0.01001	0.04381	0.01001
LY-CoV016	470	T	Q	0.001847	0.04381	0.01001
LY-CoV016	470	T	R	0.002546	0.04381	0.01001
LY-CoV016	470	T	S	0.004229	0.04381	0.01001
LY-CoV016	470	T	V	0.001044	0.04381	0.01001
LY-CoV016	470	T	Y	0.003017	0.04381	0.01001
LY-CoV016	471	E	A	0.003584	0.05557	0.01073
LY-CoV016	471	E	C	0.002418	0.05557	0.01073
LY-CoV016	471	E	D	0.001044	0.05557	0.01073
LY-CoV016	471	E	F	0.009013	0.05557	0.01073
LY-CoV016	471	E	G	0.005899	0.05557	0.01073
LY-CoV016	471	E	H	0.001126	0.05557	0.01073
LY-CoV016	471	E	I	0.001044	0.05557	0.01073
LY-CoV016	471	E	K	0.001044	0.05557	0.01073
LY-CoV016	471	E	L	0.001044	0.05557	0.01073
LY-CoV016	471	E	M	0.001537	0.05557	0.01073
LY-CoV016	471	E	N	0.008656	0.05557	0.01073
LY-CoV016	471	E	P	0.01073	0.05557	0.01073
LY-CoV016	471	E	Q	0.002427	0.05557	0.01073
LY-CoV016	471	E	R	0.001044	0.05557	0.01073
LY-CoV016	471	E	S	0.001044	0.05557	0.01073
LY-CoV016	471	E	T	0.001044	0.05557	0.01073
LY-CoV016	471	E	V	0.001044	0.05557	0.01073
LY-CoV016	471	E	Y	0.001836	0.05557	0.01073
LY-CoV016	472	I	A	0.01961	3.607	0.9783
LY-CoV016	472	I	C	0.3861	3.607	0.9783
LY-CoV016	472	I	D	0.8375	3.607	0.9783
LY-CoV016	472	I	E	0.4157	3.607	0.9783
LY-CoV016	472	I	F	0.01374	3.607	0.9783
LY-CoV016	472	I	G	0.9783	3.607	0.9783
LY-CoV016	472	I	H	0.02789	3.607	0.9783
LY-CoV016	472	I	K	0.145	3.607	0.9783
LY-CoV016	472	I	L	0.007018	3.607	0.9783
LY-CoV016	472	I	M	0.001044	3.607	0.9783
LY-CoV016	472	I	N	0.1722	3.607	0.9783
LY-CoV016	472	I	P	0.1244	3.607	0.9783
LY-CoV016	472	I	Q	0.03217	3.607	0.9783
LY-CoV016	472	I	S	0.3686	3.607	0.9783
LY-CoV016	472	I	T	0.01127	3.607	0.9783
LY-CoV016	472	I	V	0.001565	3.607	0.9783
LY-CoV016	472	I	W	0.05363	3.607	0.9783
LY-CoV016	472	I	Y	0.01153	3.607	0.9783
LY-CoV016	473	Y	A	0.6948	10.26	0.9881
LY-CoV016	473	Y	C	0.9763	10.26	0.9881
LY-CoV016	473	Y	E	0.9741	10.26	0.9881
LY-CoV016	473	Y	F	0.009868	10.26	0.9881
LY-CoV016	473	Y	H	0.01655	10.26	0.9881
LY-CoV016	473	Y	I	0.986	10.26	0.9881
LY-CoV016	473	Y	L	0.9465	10.26	0.9881
LY-CoV016	473	Y	M	0.8417	10.26	0.9881
LY-CoV016	473	Y	N	0.9264	10.26	0.9881
LY-CoV016	473	Y	Q	0.9881	10.26	0.9881
LY-CoV016	473	Y	S	0.9688	10.26	0.9881
LY-CoV016	473	Y	T	0.9534	10.26	0.9881
LY-CoV016	473	Y	V	0.9716	10.26	0.9881
LY-CoV016	473	Y	W	0.001496	10.26	0.9881
LY-CoV016	474	Q	A	0	0.02323	0.007168
LY-CoV016	474	Q	D	0.00205	0.02323	0.007168
LY-CoV016	474	Q	E	0.001044	0.02323	0.007168
LY-CoV016	474	Q	G	0.001044	0.02323	0.007168
LY-CoV016	474	Q	H	0.001044	0.02323	0.007168
LY-CoV016	474	Q	K	0.001044	0.02323	0.007168
LY-CoV016	474	Q	M	0.007168	0.02323	0.007168
LY-CoV016	474	Q	N	0.001625	0.02323	0.007168
LY-CoV016	474	Q	P	0.002825	0.02323	0.007168
LY-CoV016	474	Q	R	0.00215	0.02323	0.007168
LY-CoV016	474	Q	S	0.001044	0.02323	0.007168
LY-CoV016	474	Q	T	0.001044	0.02323	0.007168
LY-CoV016	474	Q	V	0.001152	0.02323	0.007168
LY-CoV016	475	A	C	0.00378	10.26	0.9936
LY-CoV016	475	A	D	0.9304	10.26	0.9936
LY-CoV016	475	A	E	0.9936	10.26	0.9936
LY-CoV016	475	A	F	0.9796	10.26	0.9936
LY-CoV016	475	A	G	0.05871	10.26	0.9936
LY-CoV016	475	A	I	0.9899	10.26	0.9936
LY-CoV016	475	A	K	0.9899	10.26	0.9936
LY-CoV016	475	A	L	0.001044	10.26	0.9936
LY-CoV016	475	A	M	0.9275	10.26	0.9936
LY-CoV016	475	A	N	0.8366	10.26	0.9936
LY-CoV016	475	A	Q	0.9122	10.26	0.9936
LY-CoV016	475	A	R	0.9921	10.26	0.9936
LY-CoV016	475	A	S	0.03751	10.26	0.9936
LY-CoV016	475	A	T	0.02762	10.26	0.9936
LY-CoV016	475	A	V	0.602	10.26	0.9936
LY-CoV016	475	A	Y	0.9818	10.26	0.9936
LY-CoV016	476	G	A	0.01662	3.55	0.9669
LY-CoV016	476	G	D	0.005013	3.55	0.9669
LY-CoV016	476	G	E	0.8715	3.55	0.9669
LY-CoV016	476	G	H	0.001044	3.55	0.9669
LY-CoV016	476	G	K	0.7006	3.55	0.9669
LY-CoV016	476	G	N	0.1295	3.55	0.9669
LY-CoV016	476	G	Q	0.1401	3.55	0.9669
LY-CoV016	476	G	R	0.7179	3.55	0.9669
LY-CoV016	476	G	S	0.001044	3.55	0.9669
LY-CoV016	476	G	T	0.9669	3.55	0.9669
LY-CoV016	477	S	A	0.001044	0.03433	0.005348
LY-CoV016	477	S	C	0.001044	0.03433	0.005348
LY-CoV016	477	S	D	0.001044	0.03433	0.005348
LY-CoV016	477	S	F	0.001044	0.03433	0.005348
LY-CoV016	477	S	G	0.001044	0.03433	0.005348
LY-CoV016	477	S	H	0.002087	0.03433	0.005348
LY-CoV016	477	S	I	0.001044	0.03433	0.005348
LY-CoV016	477	S	L	0.004643	0.03433	0.005348
LY-CoV016	477	S	N	0.001044	0.03433	0.005348
LY-CoV016	477	S	P	0.001044	0.03433	0.005348
LY-CoV016	477	S	Q	0.001044	0.03433	0.005348
LY-CoV016	477	S	R	0.003866	0.03433	0.005348
LY-CoV016	477	S	T	0.005348	0.03433	0.005348
LY-CoV016	477	S	V	0.002012	0.03433	0.005348
LY-CoV016	477	S	W	0.002087	0.03433	0.005348
LY-CoV016	477	S	Y	0.004898	0.03433	0.005348
LY-CoV016	478	T	A	0.001044	0.03431	0.008143
LY-CoV016	478	T	C	0.001044	0.03431	0.008143
LY-CoV016	478	T	D	0.001044	0.03431	0.008143
LY-CoV016	478	T	E	0.001692	0.03431	0.008143
LY-CoV016	478	T	F	0.001044	0.03431	0.008143
LY-CoV016	478	T	G	0.001044	0.03431	0.008143
LY-CoV016	478	T	H	0.001131	0.03431	0.008143
LY-CoV016	478	T	I	0.001044	0.03431	0.008143
LY-CoV016	478	T	K	0.001044	0.03431	0.008143
LY-CoV016	478	T	L	0.001544	0.03431	0.008143
LY-CoV016	478	T	M	0.001044	0.03431	0.008143
LY-CoV016	478	T	N	0.008143	0.03431	0.008143
LY-CoV016	478	T	P	0.001044	0.03431	0.008143
LY-CoV016	478	T	Q	0.001044	0.03431	0.008143
LY-CoV016	478	T	R	0.001044	0.03431	0.008143
LY-CoV016	478	T	S	0.001044	0.03431	0.008143
LY-CoV016	478	T	V	0.003238	0.03431	0.008143
LY-CoV016	478	T	W	0.004992	0.03431	0.008143
LY-CoV016	478	T	Y	0.001044	0.03431	0.008143
LY-CoV016	479	P	A	0.001044	0.09709	0.01819
LY-CoV016	479	P	C	0.005572	0.09709	0.01819
LY-CoV016	479	P	D	0.001044	0.09709	0.01819
LY-CoV016	479	P	E	0.002246	0.09709	0.01819
LY-CoV016	479	P	F	0.01106	0.09709	0.01819
LY-CoV016	479	P	G	0.001044	0.09709	0.01819
LY-CoV016	479	P	H	0.001044	0.09709	0.01819
LY-CoV016	479	P	I	0.007676	0.09709	0.01819
LY-CoV016	479	P	K	0.005362	0.09709	0.01819
LY-CoV016	479	P	L	0.01819	0.09709	0.01819
LY-CoV016	479	P	M	0.006763	0.09709	0.01819
LY-CoV016	479	P	N	0.008558	0.09709	0.01819
LY-CoV016	479	P	Q	0.001044	0.09709	0.01819
LY-CoV016	479	P	R	0.005994	0.09709	0.01819
LY-CoV016	479	P	S	0.001044	0.09709	0.01819
LY-CoV016	479	P	T	0.01115	0.09709	0.01819
LY-CoV016	479	P	V	0.00723	0.09709	0.01819
LY-CoV016	479	P	Y	0.001044	0.09709	0.01819
LY-CoV016	481	N	A	0.001044	0.08	0.01559
LY-CoV016	481	N	C	0.008431	0.08	0.01559
LY-CoV016	481	N	D	0.002449	0.08	0.01559
LY-CoV016	481	N	E	0.002317	0.08	0.01559
LY-CoV016	481	N	F	0.001044	0.08	0.01559
LY-CoV016	481	N	G	0.001336	0.08	0.01559
LY-CoV016	481	N	H	0.001044	0.08	0.01559
LY-CoV016	481	N	I	0.005587	0.08	0.01559
LY-CoV016	481	N	K	0.001044	0.08	0.01559
LY-CoV016	481	N	L	0.005108	0.08	0.01559
LY-CoV016	481	N	M	0.008025	0.08	0.01559
LY-CoV016	481	N	P	0.002522	0.08	0.01559
LY-CoV016	481	N	Q	0.01154	0.08	0.01559
LY-CoV016	481	N	R	0.01559	0.08	0.01559
LY-CoV016	481	N	S	0.001044	0.08	0.01559
LY-CoV016	481	N	T	0.001044	0.08	0.01559
LY-CoV016	481	N	V	0.009791	0.08	0.01559
LY-CoV016	481	N	Y	0.001044	0.08	0.01559
LY-CoV016	482	G	A	0.001044	0.14	0.04964
LY-CoV016	482	G	C	0.003556	0.14	0.04964
LY-CoV016	482	G	D	0.001104	0.14	0.04964
LY-CoV016	482	G	F	0.001854	0.14	0.04964
LY-CoV016	482	G	H	0.001044	0.14	0.04964
LY-CoV016	482	G	K	0.001245	0.14	0.04964
LY-CoV016	482	G	L	0.03323	0.14	0.04964
LY-CoV016	482	G	N	0.003318	0.14	0.04964
LY-CoV016	482	G	P	0.04964	0.14	0.04964
LY-CoV016	482	G	Q	0.004138	0.14	0.04964
LY-CoV016	482	G	R	0.004663	0.14	0.04964
LY-CoV016	482	G	S	0.001326	0.14	0.04964
LY-CoV016	482	G	T	0.009267	0.14	0.04964
LY-CoV016	482	G	Y	0.02455	0.14	0.04964
LY-CoV016	483	V	A	0.001044	0.05704	0.01478
LY-CoV016	483	V	C	0.00263	0.05704	0.01478
LY-CoV016	483	V	D	0.001726	0.05704	0.01478
LY-CoV016	483	V	E	0.006048	0.05704	0.01478
LY-CoV016	483	V	F	0.001044	0.05704	0.01478
LY-CoV016	483	V	G	0.01478	0.05704	0.01478
LY-CoV016	483	V	H	0.001044	0.05704	0.01478
LY-CoV016	483	V	I	0.001044	0.05704	0.01478
LY-CoV016	483	V	K	0.001044	0.05704	0.01478
LY-CoV016	483	V	L	0.002208	0.05704	0.01478
LY-CoV016	483	V	M	0.003762	0.05704	0.01478
LY-CoV016	483	V	N	0.002761	0.05704	0.01478
LY-CoV016	483	V	Q	0.005711	0.05704	0.01478
LY-CoV016	483	V	R	0.001044	0.05704	0.01478
LY-CoV016	483	V	S	0.003722	0.05704	0.01478
LY-CoV016	483	V	T	0.005079	0.05704	0.01478
LY-CoV016	483	V	W	0.001044	0.05704	0.01478
LY-CoV016	483	V	Y	0.001316	0.05704	0.01478
LY-CoV016	484	E	A	0.03037	0.8633	0.2638
LY-CoV016	484	E	C	0.02683	0.8633	0.2638
LY-CoV016	484	E	D	0.0147	0.8633	0.2638
LY-CoV016	484	E	F	0.07741	0.8633	0.2638
LY-CoV016	484	E	G	0.001044	0.8633	0.2638
LY-CoV016	484	E	H	0.05461	0.8633	0.2638
LY-CoV016	484	E	I	0.09079	0.8633	0.2638
LY-CoV016	484	E	K	0.001044	0.8633	0.2638
LY-CoV016	484	E	L	0.008788	0.8633	0.2638
LY-CoV016	484	E	M	0.005302	0.8633	0.2638
LY-CoV016	484	E	N	0.005401	0.8633	0.2638
LY-CoV016	484	E	P	0.01467	0.8633	0.2638
LY-CoV016	484	E	Q	0.001553	0.8633	0.2638
LY-CoV016	484	E	R	0.00159	0.8633	0.2638
LY-CoV016	484	E	S	0.003274	0.8633	0.2638
LY-CoV016	484	E	T	0.001044	0.8633	0.2638
LY-CoV016	484	E	V	0.02059	0.8633	0.2638
LY-CoV016	484	E	W	0.2405	0.8633	0.2638
LY-CoV016	484	E	Y	0.2638	0.8633	0.2638
LY-CoV016	485	G	A	0.001044	0.9722	0.8762
LY-CoV016	485	G	C	0.004103	0.9722	0.8762
LY-CoV016	485	G	D	0.03479	0.9722	0.8762
LY-CoV016	485	G	E	0.02014	0.9722	0.8762
LY-CoV016	485	G	H	0.00176	0.9722	0.8762
LY-CoV016	485	G	K	0.001044	0.9722	0.8762
LY-CoV016	485	G	M	0.001044	0.9722	0.8762
LY-CoV016	485	G	N	0.003601	0.9722	0.8762
LY-CoV016	485	G	P	0.8762	0.9722	0.8762
LY-CoV016	485	G	Q	0.001044	0.9722	0.8762
LY-CoV016	485	G	R	0.004359	0.9722	0.8762
LY-CoV016	485	G	S	0.002651	0.9722	0.8762
LY-CoV016	485	G	T	0.02039	0.9722	0.8762
LY-CoV016	486	F	A	0.3497	4.596	0.8757
LY-CoV016	486	F	C	0.5858	4.596	0.8757
LY-CoV016	486	F	D	0.03019	4.596	0.8757
LY-CoV016	486	F	E	0.02036	4.596	0.8757
LY-CoV016	486	F	G	0.8757	4.596	0.8757
LY-CoV016	486	F	H	0.01981	4.596	0.8757
LY-CoV016	486	F	I	0.07214	4.596	0.8757
LY-CoV016	486	F	K	0.8485	4.596	0.8757
LY-CoV016	486	F	L	0.008124	4.596	0.8757
LY-CoV016	486	F	M	0.007549	4.596	0.8757
LY-CoV016	486	F	N	0.1257	4.596	0.8757
LY-CoV016	486	F	P	0.2935	4.596	0.8757
LY-CoV016	486	F	Q	0.1072	4.596	0.8757
LY-CoV016	486	F	R	0.7109	4.596	0.8757
LY-CoV016	486	F	S	0.1859	4.596	0.8757
LY-CoV016	486	F	T	0.1444	4.596	0.8757
LY-CoV016	486	F	V	0.1417	4.596	0.8757
LY-CoV016	486	F	W	0.01009	4.596	0.8757
LY-CoV016	486	F	Y	0.05893	4.596	0.8757
LY-CoV016	487	N	A	0.9777	12.26	0.9935
LY-CoV016	487	N	D	0.9487	12.26	0.9935
LY-CoV016	487	N	E	0.9749	12.26	0.9935
LY-CoV016	487	N	F	0.8988	12.26	0.9935
LY-CoV016	487	N	G	0.8306	12.26	0.9935
LY-CoV016	487	N	H	0.9451	12.26	0.9935
LY-CoV016	487	N	K	0.9672	12.26	0.9935
LY-CoV016	487	N	L	0.9411	12.26	0.9935
LY-CoV016	487	N	M	0.1556	12.26	0.9935
LY-CoV016	487	N	Q	0.6891	12.26	0.9935
LY-CoV016	487	N	R	0.9578	12.26	0.9935
LY-CoV016	487	N	S	0.9935	12.26	0.9935
LY-CoV016	487	N	T	0.993	12.26	0.9935
LY-CoV016	487	N	Y	0.9917	12.26	0.9935
LY-CoV016	489	Y	F	0.09493	6.874	0.9921
LY-CoV016	489	Y	H	0.9907	6.874	0.9921
LY-CoV016	489	Y	I	0.9498	6.874	0.9921
LY-CoV016	489	Y	L	0.9891	6.874	0.9921
LY-CoV016	489	Y	M	0.9672	6.874	0.9921
LY-CoV016	489	Y	Q	0.9829	6.874	0.9921
LY-CoV016	489	Y	V	0.9921	6.874	0.9921
LY-CoV016	489	Y	W	0.9075	6.874	0.9921
LY-CoV016	490	F	A	0.001044	0.1251	0.05745
LY-CoV016	490	F	C	0.001044	0.1251	0.05745
LY-CoV016	490	F	D	0.002154	0.1251	0.05745
LY-CoV016	490	F	E	0.001044	0.1251	0.05745
LY-CoV016	490	F	G	0.001044	0.1251	0.05745
LY-CoV016	490	F	H	0.001044	0.1251	0.05745
LY-CoV016	490	F	I	0.01071	0.1251	0.05745
LY-CoV016	490	F	K	0.001044	0.1251	0.05745
LY-CoV016	490	F	L	0.001044	0.1251	0.05745
LY-CoV016	490	F	M	0.01696	0.1251	0.05745
LY-CoV016	490	F	N	0.001044	0.1251	0.05745
LY-CoV016	490	F	P	0.001643	0.1251	0.05745
LY-CoV016	490	F	Q	0.05745	0.1251	0.05745
LY-CoV016	490	F	R	0.001044	0.1251	0.05745
LY-CoV016	490	F	S	0.001044	0.1251	0.05745
LY-CoV016	490	F	T	0.01239	0.1251	0.05745
LY-CoV016	490	F	V	0.006795	0.1251	0.05745
LY-CoV016	490	F	W	0.001044	0.1251	0.05745
LY-CoV016	490	F	Y	0.005479	0.1251	0.05745
LY-CoV016	492	L	F	0.00223	0.01368	0.008924
LY-CoV016	492	L	I	0.002526	0.01368	0.008924
LY-CoV016	492	L	V	0.008924	0.01368	0.008924
LY-CoV016	493	Q	A	0.001044	1.136	0.5789
LY-CoV016	493	Q	C	0.001044	1.136	0.5789
LY-CoV016	493	Q	D	0.001044	1.136	0.5789
LY-CoV016	493	Q	E	0.001044	1.136	0.5789
LY-CoV016	493	Q	F	0.008836	1.136	0.5789
LY-CoV016	493	Q	G	0.001044	1.136	0.5789
LY-CoV016	493	Q	H	0.001044	1.136	0.5789
LY-CoV016	493	Q	I	0.01271	1.136	0.5789
LY-CoV016	493	Q	K	0.3767	1.136	0.5789
LY-CoV016	493	Q	L	0.008878	1.136	0.5789
LY-CoV016	493	Q	M	0.001044	1.136	0.5789
LY-CoV016	493	Q	N	0.001044	1.136	0.5789
LY-CoV016	493	Q	R	0.5789	1.136	0.5789
LY-CoV016	493	Q	S	0.001901	1.136	0.5789
LY-CoV016	493	Q	T	0.002326	1.136	0.5789
LY-CoV016	493	Q	V	0.123	1.136	0.5789
LY-CoV016	493	Q	W	0.0002376	1.136	0.5789
LY-CoV016	493	Q	Y	0.01428	1.136	0.5789
LY-CoV016	494	S	A	0.001044	0.1452	0.06157
LY-CoV016	494	S	D	0	0.1452	0.06157
LY-CoV016	494	S	F	0.002256	0.1452	0.06157
LY-CoV016	494	S	G	0.001044	0.1452	0.06157
LY-CoV016	494	S	H	0.007761	0.1452	0.06157
LY-CoV016	494	S	I	0.001044	0.1452	0.06157
LY-CoV016	494	S	K	0.001044	0.1452	0.06157
LY-CoV016	494	S	M	0.01757	0.1452	0.06157
LY-CoV016	494	S	N	0.002138	0.1452	0.06157
LY-CoV016	494	S	P	0.06157	0.1452	0.06157
LY-CoV016	494	S	R	0.001044	0.1452	0.06157
LY-CoV016	494	S	T	0.001044	0.1452	0.06157
LY-CoV016	494	S	V	0.04192	0.1452	0.06157
LY-CoV016	494	S	W	0.002658	0.1452	0.06157
LY-CoV016	494	S	Y	0.003047	0.1452	0.06157
LY-CoV016	496	G	A	0.001076	0.1052	0.05275
LY-CoV016	496	G	C	0.001044	0.1052	0.05275
LY-CoV016	496	G	D	0.001044	0.1052	0.05275
LY-CoV016	496	G	E	0.002959	0.1052	0.05275
LY-CoV016	496	G	F	0.004378	0.1052	0.05275
LY-CoV016	496	G	H	0.001044	0.1052	0.05275
LY-CoV016	496	G	I	0.001044	0.1052	0.05275
LY-CoV016	496	G	K	0.01217	0.1052	0.05275
LY-CoV016	496	G	L	0.01224	0.1052	0.05275
LY-CoV016	496	G	M	0.001044	0.1052	0.05275
LY-CoV016	496	G	N	0.001044	0.1052	0.05275
LY-CoV016	496	G	Q	0.001044	0.1052	0.05275
LY-CoV016	496	G	R	0.05275	0.1052	0.05275
LY-CoV016	496	G	S	0.001573	0.1052	0.05275
LY-CoV016	496	G	T	0.001044	0.1052	0.05275
LY-CoV016	496	G	V	0.005838	0.1052	0.05275
LY-CoV016	496	G	W	0.002814	0.1052	0.05275
LY-CoV016	496	G	Y	0.001044	0.1052	0.05275
LY-CoV016	498	Q	A	0.001044	0.06392	0.02036
LY-CoV016	498	Q	C	0.001044	0.06392	0.02036
LY-CoV016	498	Q	D	0.001044	0.06392	0.02036
LY-CoV016	498	Q	E	0.001044	0.06392	0.02036
LY-CoV016	498	Q	F	0.002703	0.06392	0.02036
LY-CoV016	498	Q	G	0.001629	0.06392	0.02036
LY-CoV016	498	Q	H	0.01655	0.06392	0.02036
LY-CoV016	498	Q	I	0.001044	0.06392	0.02036
LY-CoV016	498	Q	K	0.001044	0.06392	0.02036
LY-CoV016	498	Q	L	0.003198	0.06392	0.02036
LY-CoV016	498	Q	M	0.001044	0.06392	0.02036
LY-CoV016	498	Q	N	0.001044	0.06392	0.02036
LY-CoV016	498	Q	R	0.02036	0.06392	0.02036
LY-CoV016	498	Q	S	0.006951	0.06392	0.02036
LY-CoV016	498	Q	T	0.001044	0.06392	0.02036
LY-CoV016	498	Q	V	0.001044	0.06392	0.02036
LY-CoV016	498	Q	W	0.001044	0.06392	0.02036
LY-CoV016	498	Q	Y	0.001044	0.06392	0.02036
LY-CoV016	499	P	A	0.001044	0.1016	0.02539
LY-CoV016	499	P	C	0.001044	0.1016	0.02539
LY-CoV016	499	P	D	0.005127	0.1016	0.02539
LY-CoV016	499	P	E	0.001227	0.1016	0.02539
LY-CoV016	499	P	G	0.001673	0.1016	0.02539
LY-CoV016	499	P	H	0.001044	0.1016	0.02539
LY-CoV016	499	P	L	0.004486	0.1016	0.02539
LY-CoV016	499	P	M	0.008972	0.1016	0.02539
LY-CoV016	499	P	N	0.02037	0.1016	0.02539
LY-CoV016	499	P	Q	0.002393	0.1016	0.02539
LY-CoV016	499	P	R	0.02379	0.1016	0.02539
LY-CoV016	499	P	S	0.001044	0.1016	0.02539
LY-CoV016	499	P	T	0.002964	0.1016	0.02539
LY-CoV016	499	P	V	0.02539	0.1016	0.02539
LY-CoV016	499	P	Y	0.001044	0.1016	0.02539
LY-CoV016	500	T	A	0.001044	0.03283	0.007416
LY-CoV016	500	T	C	0.001044	0.03283	0.007416
LY-CoV016	500	T	D	0.001044	0.03283	0.007416
LY-CoV016	500	T	E	0.001044	0.03283	0.007416
LY-CoV016	500	T	F	0.001044	0.03283	0.007416
LY-CoV016	500	T	G	0.001044	0.03283	0.007416
LY-CoV016	500	T	H	0.003564	0.03283	0.007416
LY-CoV016	500	T	I	0.001044	0.03283	0.007416
LY-CoV016	500	T	K	0.001044	0.03283	0.007416
LY-CoV016	500	T	L	0.001044	0.03283	0.007416
LY-CoV016	500	T	M	0.007416	0.03283	0.007416
LY-CoV016	500	T	N	0.001044	0.03283	0.007416
LY-CoV016	500	T	P	0.001044	0.03283	0.007416
LY-CoV016	500	T	Q	0.001044	0.03283	0.007416
LY-CoV016	500	T	R	0.001044	0.03283	0.007416
LY-CoV016	500	T	S	0.001044	0.03283	0.007416
LY-CoV016	500	T	V	0.001044	0.03283	0.007416
LY-CoV016	500	T	W	0.002306	0.03283	0.007416
LY-CoV016	500	T	Y	0.003891	0.03283	0.007416
LY-CoV016	501	N	A	0.05808	1.441	0.4989
LY-CoV016	501	N	C	0.04023	1.441	0.4989
LY-CoV016	501	N	F	0.009979	1.441	0.4989
LY-CoV016	501	N	G	0.00135	1.441	0.4989
LY-CoV016	501	N	H	0.0193	1.441	0.4989
LY-CoV016	501	N	I	0.0109	1.441	0.4989
LY-CoV016	501	N	L	0.04739	1.441	0.4989
LY-CoV016	501	N	M	0.2887	1.441	0.4989
LY-CoV016	501	N	P	0.001044	1.441	0.4989
LY-CoV016	501	N	Q	0.05233	1.441	0.4989
LY-CoV016	501	N	R	0.4989	1.441	0.4989
LY-CoV016	501	N	S	0.01164	1.441	0.4989
LY-CoV016	501	N	T	0.04717	1.441	0.4989
LY-CoV016	501	N	V	0.05443	1.441	0.4989
LY-CoV016	501	N	W	0.2856	1.441	0.4989
LY-CoV016	501	N	Y	0.01398	1.441	0.4989
LY-CoV016	503	V	A	0.001044	0.04957	0.0185
LY-CoV016	503	V	C	0.004178	0.04957	0.0185
LY-CoV016	503	V	D	0.001044	0.04957	0.0185
LY-CoV016	503	V	E	0.001044	0.04957	0.0185
LY-CoV016	503	V	F	0.002466	0.04957	0.0185
LY-CoV016	503	V	G	0.001044	0.04957	0.0185
LY-CoV016	503	V	H	0.003336	0.04957	0.0185
LY-CoV016	503	V	I	0.002796	0.04957	0.0185
LY-CoV016	503	V	K	0.001103	0.04957	0.0185
LY-CoV016	503	V	L	0.001044	0.04957	0.0185
LY-CoV016	503	V	M	0.001044	0.04957	0.0185
LY-CoV016	503	V	N	0.001044	0.04957	0.0185
LY-CoV016	503	V	Q	0.001044	0.04957	0.0185
LY-CoV016	503	V	R	0.002033	0.04957	0.0185
LY-CoV016	503	V	S	0.0185	0.04957	0.0185
LY-CoV016	503	V	T	0.003676	0.04957	0.0185
LY-CoV016	503	V	W	0.001044	0.04957	0.0185
LY-CoV016	503	V	Y	0.002086	0.04957	0.0185
LY-CoV016	504	G	A	0.03147	6.223	0.9021
LY-CoV016	504	G	C	0.6536	6.223	0.9021
LY-CoV016	504	G	D	0.2266	6.223	0.9021
LY-CoV016	504	G	E	0.004093	6.223	0.9021
LY-CoV016	504	G	F	0.2642	6.223	0.9021
LY-CoV016	504	G	H	0.1831	6.223	0.9021
LY-CoV016	504	G	I	0.9021	6.223	0.9021
LY-CoV016	504	G	K	0.5604	6.223	0.9021
LY-CoV016	504	G	L	0.6267	6.223	0.9021
LY-CoV016	504	G	M	0.5971	6.223	0.9021
LY-CoV016	504	G	N	0.2723	6.223	0.9021
LY-CoV016	504	G	P	0.2341	6.223	0.9021
LY-CoV016	504	G	Q	0.2465	6.223	0.9021
LY-CoV016	504	G	R	0.2546	6.223	0.9021
LY-CoV016	504	G	S	0.05354	6.223	0.9021
LY-CoV016	504	G	T	0.05927	6.223	0.9021
LY-CoV016	504	G	V	0.7042	6.223	0.9021
LY-CoV016	504	G	W	0.2611	6.223	0.9021
LY-CoV016	504	G	Y	0.08812	6.223	0.9021
LY-CoV016	505	Y	F	0.008485	0.06608	0.0317
LY-CoV016	505	Y	H	0.005632	0.06608	0.0317
LY-CoV016	505	Y	M	0.0006025	0.06608	0.0317
LY-CoV016	505	Y	N	0.001044	0.06608	0.0317
LY-CoV016	505	Y	Q	0.0317	0.06608	0.0317
LY-CoV016	505	Y	W	0.01862	0.06608	0.0317
LY-CoV016	506	Q	A	0.003848	0.008043	0.003848
LY-CoV016	506	Q	E	0.003151	0.008043	0.003848
LY-CoV016	506	Q	H	0.001044	0.008043	0.003848
LY-CoV016	506	Q	N	0	0.008043	0.003848
LY-CoV016	507	P	A	0.04076	0.04076	0.04076
LY-CoV016	508	Y	A	0.00841	0.02588	0.00841
LY-CoV016	508	Y	F	0.001044	0.02588	0.00841
LY-CoV016	508	Y	H	0.001044	0.02588	0.00841
LY-CoV016	508	Y	M	0.004322	0.02588	0.00841
LY-CoV016	508	Y	N	0.001044	0.02588	0.00841
LY-CoV016	508	Y	T	0.003791	0.02588	0.00841
LY-CoV016	508	Y	V	0.004145	0.02588	0.00841
LY-CoV016	508	Y	W	0.002086	0.02588	0.00841
LY-CoV016	510	V	I	0.004682	0.004682	0.004682
LY-CoV016	512	V	I	0.001635	0.001635	0.001635
LY-CoV016	513	L	I	0.003166	0.008828	0.005661
LY-CoV016	513	L	M	0.005661	0.008828	0.005661
LY-CoV016	514	S	A	0.002926	0.061	0.02399
LY-CoV016	514	S	C	0.003176	0.061	0.02399
LY-CoV016	514	S	F	0.02399	0.061	0.02399
LY-CoV016	514	S	G	0.001107	0.061	0.02399
LY-CoV016	514	S	H	0.008418	0.061	0.02399
LY-CoV016	514	S	I	0.001487	0.061	0.02399
LY-CoV016	514	S	K	0.001044	0.061	0.02399
LY-CoV016	514	S	L	0.002067	0.061	0.02399
LY-CoV016	514	S	M	0.004637	0.061	0.02399
LY-CoV016	514	S	N	0.004409	0.061	0.02399
LY-CoV016	514	S	Q	0.001044	0.061	0.02399
LY-CoV016	514	S	R	0.001044	0.061	0.02399
LY-CoV016	514	S	T	0.001044	0.061	0.02399
LY-CoV016	514	S	V	0.001044	0.061	0.02399
LY-CoV016	514	S	W	0.0015	0.061	0.02399
LY-CoV016	514	S	Y	0.002063	0.061	0.02399
LY-CoV016	515	F	L	0.005439	0.009942	0.005439
LY-CoV016	515	F	M	0.004503	0.009942	0.005439
LY-CoV016	516	E	D	0.001044	0.03378	0.02421
LY-CoV016	516	E	H	0.02421	0.03378	0.02421
LY-CoV016	516	E	K	0.001044	0.03378	0.02421
LY-CoV016	516	E	N	0.001044	0.03378	0.02421
LY-CoV016	516	E	P	0.001675	0.03378	0.02421
LY-CoV016	516	E	R	0.001256	0.03378	0.02421
LY-CoV016	516	E	S	0.001418	0.03378	0.02421
LY-CoV016	516	E	T	0.002087	0.03378	0.02421
LY-CoV016	517	L	E	0.01232	0.0668	0.02097
LY-CoV016	517	L	H	0.001044	0.0668	0.02097
LY-CoV016	517	L	I	0.001044	0.0668	0.02097
LY-CoV016	517	L	K	0.001044	0.0668	0.02097
LY-CoV016	517	L	M	0.001044	0.0668	0.02097
LY-CoV016	517	L	N	0.02097	0.0668	0.02097
LY-CoV016	517	L	Q	0.005676	0.0668	0.02097
LY-CoV016	517	L	R	0.001857	0.0668	0.02097
LY-CoV016	517	L	S	0.001044	0.0668	0.02097
LY-CoV016	517	L	T	0.004189	0.0668	0.02097
LY-CoV016	517	L	V	0.01553	0.0668	0.02097
LY-CoV016	517	L	Y	0.001044	0.0668	0.02097
LY-CoV016	518	L	F	0.001044	0.04216	0.01086
LY-CoV016	518	L	H	0.01086	0.04216	0.01086
LY-CoV016	518	L	I	0.001714	0.04216	0.01086
LY-CoV016	518	L	K	0.001044	0.04216	0.01086
LY-CoV016	518	L	M	0.001341	0.04216	0.01086
LY-CoV016	518	L	N	0.005019	0.04216	0.01086
LY-CoV016	518	L	P	0.001044	0.04216	0.01086
LY-CoV016	518	L	Q	0.00108	0.04216	0.01086
LY-CoV016	518	L	R	0.002096	0.04216	0.01086
LY-CoV016	518	L	S	0.004019	0.04216	0.01086
LY-CoV016	518	L	T	0.004318	0.04216	0.01086
LY-CoV016	518	L	V	0.001044	0.04216	0.01086
LY-CoV016	518	L	W	0.006494	0.04216	0.01086
LY-CoV016	518	L	Y	0.001044	0.04216	0.01086
LY-CoV016	519	H	C	0.001044	0.1334	0.06767
LY-CoV016	519	H	D	0.06767	0.1334	0.06767
LY-CoV016	519	H	F	0.001044	0.1334	0.06767
LY-CoV016	519	H	I	0.001044	0.1334	0.06767
LY-CoV016	519	H	L	0.001044	0.1334	0.06767
LY-CoV016	519	H	N	0.006017	0.1334	0.06767
LY-CoV016	519	H	P	0.04725	0.1334	0.06767
LY-CoV016	519	H	Q	0.001044	0.1334	0.06767
LY-CoV016	519	H	R	0.001044	0.1334	0.06767
LY-CoV016	519	H	S	0.001044	0.1334	0.06767
LY-CoV016	519	H	T	0.001044	0.1334	0.06767
LY-CoV016	519	H	V	0.003089	0.1334	0.06767
LY-CoV016	519	H	Y	0.001044	0.1334	0.06767
LY-CoV016	520	A	C	0.001044	0.09796	0.02168
LY-CoV016	520	A	D	0.02168	0.09796	0.02168
LY-CoV016	520	A	E	0.004863	0.09796	0.02168
LY-CoV016	520	A	F	0.003529	0.09796	0.02168
LY-CoV016	520	A	G	0	0.09796	0.02168
LY-CoV016	520	A	H	0.001044	0.09796	0.02168
LY-CoV016	520	A	I	0.0196	0.09796	0.02168
LY-CoV016	520	A	K	0.004686	0.09796	0.02168
LY-CoV016	520	A	L	0.001044	0.09796	0.02168
LY-CoV016	520	A	M	0.001044	0.09796	0.02168
LY-CoV016	520	A	N	0.003367	0.09796	0.02168
LY-CoV016	520	A	P	0.00297	0.09796	0.02168
LY-CoV016	520	A	R	0.002895	0.09796	0.02168
LY-CoV016	520	A	S	0.01759	0.09796	0.02168
LY-CoV016	520	A	T	0.001044	0.09796	0.02168
LY-CoV016	520	A	V	0.002274	0.09796	0.02168
LY-CoV016	520	A	Y	0.009292	0.09796	0.02168
LY-CoV016	521	P	C	0.002087	0.02301	0.009802
LY-CoV016	521	P	F	0.001326	0.02301	0.009802
LY-CoV016	521	P	G	0.001044	0.02301	0.009802
LY-CoV016	521	P	H	0.002992	0.02301	0.009802
LY-CoV016	521	P	N	0.001044	0.02301	0.009802
LY-CoV016	521	P	R	0.003676	0.02301	0.009802
LY-CoV016	521	P	S	0.001044	0.02301	0.009802
LY-CoV016	521	P	T	0.009802	0.02301	0.009802
LY-CoV016	522	A	C	0.001335	0.05705	0.03116
LY-CoV016	522	A	D	0.003432	0.05705	0.03116
LY-CoV016	522	A	E	0.001063	0.05705	0.03116
LY-CoV016	522	A	G	0.001044	0.05705	0.03116
LY-CoV016	522	A	H	0.001044	0.05705	0.03116
LY-CoV016	522	A	I	0.001044	0.05705	0.03116
LY-CoV016	522	A	K	0.001605	0.05705	0.03116
LY-CoV016	522	A	L	0.002572	0.05705	0.03116
LY-CoV016	522	A	M	0.00278	0.05705	0.03116
LY-CoV016	522	A	P	0.001044	0.05705	0.03116
LY-CoV016	522	A	R	0.003179	0.05705	0.03116
LY-CoV016	522	A	S	0.002617	0.05705	0.03116
LY-CoV016	522	A	T	0.001044	0.05705	0.03116
LY-CoV016	522	A	V	0.001044	0.05705	0.03116
LY-CoV016	522	A	W	0.001044	0.05705	0.03116
LY-CoV016	522	A	Y	0.03116	0.05705	0.03116
LY-CoV016	523	T	I	0.002192	0.003235	0.002192
LY-CoV016	523	T	Y	0.001044	0.003235	0.002192
LY-CoV016	524	V	A	0.01949	0.02406	0.01949
LY-CoV016	524	V	G	0.001044	0.02406	0.01949
LY-CoV016	524	V	I	0.00352	0.02406	0.01949
LY-CoV016	525	C	A	0.001044	0.009889	0.003254
LY-CoV016	525	C	F	0.001044	0.009889	0.003254
LY-CoV016	525	C	I	0.001417	0.009889	0.003254
LY-CoV016	525	C	L	0.001044	0.009889	0.003254
LY-CoV016	525	C	N	0.001044	0.009889	0.003254
LY-CoV016	525	C	R	0.001044	0.009889	0.003254
LY-CoV016	525	C	S	0.003254	0.009889	0.003254
LY-CoV016	526	G	A	0.001044	0.01291	0.002102
LY-CoV016	526	G	D	0.001044	0.01291	0.002102
LY-CoV016	526	G	E	0.001044	0.01291	0.002102
LY-CoV016	526	G	L	0.001044	0.01291	0.002102
LY-CoV016	526	G	N	0.002102	0.01291	0.002102
LY-CoV016	526	G	P	0.001044	0.01291	0.002102
LY-CoV016	526	G	R	0.001602	0.01291	0.002102
LY-CoV016	526	G	S	0.001903	0.01291	0.002102
LY-CoV016	526	G	V	0.001044	0.01291	0.002102
LY-CoV016	526	G	W	0.001044	0.01291	0.002102
LY-CoV016	527	P	A	0.002294	0.03994	0.00596
LY-CoV016	527	P	C	0.002368	0.03994	0.00596
LY-CoV016	527	P	E	0.001044	0.03994	0.00596
LY-CoV016	527	P	F	0.001044	0.03994	0.00596
LY-CoV016	527	P	G	0.003324	0.03994	0.00596
LY-CoV016	527	P	H	0.005605	0.03994	0.00596
LY-CoV016	527	P	I	0.004583	0.03994	0.00596
LY-CoV016	527	P	K	0.001044	0.03994	0.00596
LY-CoV016	527	P	L	0.00596	0.03994	0.00596
LY-CoV016	527	P	M	0.001044	0.03994	0.00596
LY-CoV016	527	P	N	0.001044	0.03994	0.00596
LY-CoV016	527	P	Q	0.002039	0.03994	0.00596
LY-CoV016	527	P	R	0.001044	0.03994	0.00596
LY-CoV016	527	P	S	0.00142	0.03994	0.00596
LY-CoV016	527	P	T	0.001044	0.03994	0.00596
LY-CoV016	527	P	V	0.001044	0.03994	0.00596
LY-CoV016	527	P	Y	0.003998	0.03994	0.00596
LY-CoV016	528	K	A	0.001044	0.07899	0.02605
LY-CoV016	528	K	C	0.001044	0.07899	0.02605
LY-CoV016	528	K	D	0.002218	0.07899	0.02605
LY-CoV016	528	K	E	0.001044	0.07899	0.02605
LY-CoV016	528	K	G	0.001044	0.07899	0.02605
LY-CoV016	528	K	H	0.005028	0.07899	0.02605
LY-CoV016	528	K	I	0.002619	0.07899	0.02605
LY-CoV016	528	K	L	0.005191	0.07899	0.02605
LY-CoV016	528	K	M	0.001044	0.07899	0.02605
LY-CoV016	528	K	N	0.01289	0.07899	0.02605
LY-CoV016	528	K	P	0.002974	0.07899	0.02605
LY-CoV016	528	K	Q	0.001044	0.07899	0.02605
LY-CoV016	528	K	R	0.004337	0.07899	0.02605
LY-CoV016	528	K	S	0.005028	0.07899	0.02605
LY-CoV016	528	K	T	0.004303	0.07899	0.02605
LY-CoV016	528	K	V	0.001044	0.07899	0.02605
LY-CoV016	528	K	W	0.001044	0.07899	0.02605
LY-CoV016	528	K	Y	0.02605	0.07899	0.02605
LY-CoV016	529	K	C	0.001044	0.09728	0.03949
LY-CoV016	529	K	D	0.003948	0.09728	0.03949
LY-CoV016	529	K	E	0.001044	0.09728	0.03949
LY-CoV016	529	K	F	0.002567	0.09728	0.03949
LY-CoV016	529	K	G	0.001044	0.09728	0.03949
LY-CoV016	529	K	H	0.001044	0.09728	0.03949
LY-CoV016	529	K	I	0.001269	0.09728	0.03949
LY-CoV016	529	K	L	0.007893	0.09728	0.03949
LY-CoV016	529	K	M	0.03949	0.09728	0.03949
LY-CoV016	529	K	N	0.01378	0.09728	0.03949
LY-CoV016	529	K	P	0.001044	0.09728	0.03949
LY-CoV016	529	K	Q	0.001044	0.09728	0.03949
LY-CoV016	529	K	R	0.001044	0.09728	0.03949
LY-CoV016	529	K	S	0.004744	0.09728	0.03949
LY-CoV016	529	K	T	0.008105	0.09728	0.03949
LY-CoV016	529	K	V	0.004707	0.09728	0.03949
LY-CoV016	529	K	W	0.002432	0.09728	0.03949
LY-CoV016	529	K	Y	0.001044	0.09728	0.03949
LY-CoV016	530	S	A	0.001495	0.03497	0.01049
LY-CoV016	530	S	C	0.001044	0.03497	0.01049
LY-CoV016	530	S	D	0.001044	0.03497	0.01049
LY-CoV016	530	S	E	0.001696	0.03497	0.01049
LY-CoV016	530	S	F	0.001294	0.03497	0.01049
LY-CoV016	530	S	G	0.003228	0.03497	0.01049
LY-CoV016	530	S	H	0.001044	0.03497	0.01049
LY-CoV016	530	S	I	0.001044	0.03497	0.01049
LY-CoV016	530	S	K	0.001044	0.03497	0.01049
LY-CoV016	530	S	L	0.001044	0.03497	0.01049
LY-CoV016	530	S	M	0.003115	0.03497	0.01049
LY-CoV016	530	S	N	0.01049	0.03497	0.01049
LY-CoV016	530	S	P	0.001044	0.03497	0.01049
LY-CoV016	530	S	Q	0.001044	0.03497	0.01049
LY-CoV016	530	S	R	0.001044	0.03497	0.01049
LY-CoV016	530	S	T	0.001044	0.03497	0.01049
LY-CoV016	530	S	V	0.00113	0.03497	0.01049
LY-CoV016	530	S	W	0.001044	0.03497	0.01049
LY-CoV016	530	S	Y	0.001044	0.03497	0.01049
LY-CoV016	531	T	A	0.003785	0.04676	0.007824
LY-CoV016	531	T	C	0.001044	0.04676	0.007824
LY-CoV016	531	T	D	0.00514	0.04676	0.007824
LY-CoV016	531	T	E	0.001044	0.04676	0.007824
LY-CoV016	531	T	F	0.007824	0.04676	0.007824
LY-CoV016	531	T	G	0.001044	0.04676	0.007824
LY-CoV016	531	T	H	0.001044	0.04676	0.007824
LY-CoV016	531	T	I	0.001044	0.04676	0.007824
LY-CoV016	531	T	K	0.001369	0.04676	0.007824
LY-CoV016	531	T	L	0.001044	0.04676	0.007824
LY-CoV016	531	T	M	0.001044	0.04676	0.007824
LY-CoV016	531	T	N	0.001044	0.04676	0.007824
LY-CoV016	531	T	P	0.001991	0.04676	0.007824
LY-CoV016	531	T	Q	0.001044	0.04676	0.007824
LY-CoV016	531	T	R	0.004286	0.04676	0.007824
LY-CoV016	531	T	S	0.004359	0.04676	0.007824
LY-CoV016	531	T	V	0.001044	0.04676	0.007824
LY-CoV016	531	T	W	0.006525	0.04676	0.007824
LY-CoV016	531	T	Y	0.001044	0.04676	0.007824
LY-CoV555+LY-CoV016	331	N	A	0.001337	0.02272	0.002645
LY-CoV555+LY-CoV016	331	N	D	0.001476	0.02272	0.002645
LY-CoV555+LY-CoV016	331	N	E	0.001376	0.02272	0.002645
LY-CoV555+LY-CoV016	331	N	F	0.00147	0.02272	0.002645
LY-CoV555+LY-CoV016	331	N	G	0.001207	0.02272	0.002645
LY-CoV555+LY-CoV016	331	N	H	0.001366	0.02272	0.002645
LY-CoV555+LY-CoV016	331	N	I	0.001417	0.02272	0.002645
LY-CoV555+LY-CoV016	331	N	K	0.001359	0.02272	0.002645
LY-CoV555+LY-CoV016	331	N	L	0.002645	0.02272	0.002645
LY-CoV555+LY-CoV016	331	N	M	0.001154	0.02272	0.002645
LY-CoV555+LY-CoV016	331	N	P	0.001208	0.02272	0.002645
LY-CoV555+LY-CoV016	331	N	Q	0.001319	0.02272	0.002645
LY-CoV555+LY-CoV016	331	N	R	0.001396	0.02272	0.002645
LY-CoV555+LY-CoV016	331	N	S	0.001324	0.02272	0.002645
LY-CoV555+LY-CoV016	331	N	T	0.001315	0.02272	0.002645
LY-CoV555+LY-CoV016	331	N	V	0.001348	0.02272	0.002645
LY-CoV555+LY-CoV016	332	I	A	0.001327	0.02631	0.001973
LY-CoV555+LY-CoV016	332	I	C	0.001313	0.02631	0.001973
LY-CoV555+LY-CoV016	332	I	D	0.001356	0.02631	0.001973
LY-CoV555+LY-CoV016	332	I	E	0.001355	0.02631	0.001973
LY-CoV555+LY-CoV016	332	I	F	0.001347	0.02631	0.001973
LY-CoV555+LY-CoV016	332	I	G	0.001352	0.02631	0.001973
LY-CoV555+LY-CoV016	332	I	H	0.001392	0.02631	0.001973
LY-CoV555+LY-CoV016	332	I	K	0.001297	0.02631	0.001973
LY-CoV555+LY-CoV016	332	I	L	0.001747	0.02631	0.001973
LY-CoV555+LY-CoV016	332	I	M	0.001371	0.02631	0.001973
LY-CoV555+LY-CoV016	332	I	N	0.001188	0.02631	0.001973
LY-CoV555+LY-CoV016	332	I	P	0.00115	0.02631	0.001973
LY-CoV555+LY-CoV016	332	I	Q	0.00134	0.02631	0.001973
LY-CoV555+LY-CoV016	332	I	R	0.001305	0.02631	0.001973
LY-CoV555+LY-CoV016	332	I	S	0.001388	0.02631	0.001973
LY-CoV555+LY-CoV016	332	I	T	0.00148	0.02631	0.001973
LY-CoV555+LY-CoV016	332	I	V	0.001973	0.02631	0.001973
LY-CoV555+LY-CoV016	332	I	W	0.001216	0.02631	0.001973
LY-CoV555+LY-CoV016	332	I	Y	0.001417	0.02631	0.001973
LY-CoV555+LY-CoV016	333	T	A	0.001314	0.02436	0.001444
LY-CoV555+LY-CoV016	333	T	C	0.001407	0.02436	0.001444
LY-CoV555+LY-CoV016	333	T	D	0.001212	0.02436	0.001444
LY-CoV555+LY-CoV016	333	T	E	0.001353	0.02436	0.001444
LY-CoV555+LY-CoV016	333	T	F	0.001395	0.02436	0.001444
LY-CoV555+LY-CoV016	333	T	G	0.001352	0.02436	0.001444
LY-CoV555+LY-CoV016	333	T	H	0.001284	0.02436	0.001444
LY-CoV555+LY-CoV016	333	T	K	0.001324	0.02436	0.001444
LY-CoV555+LY-CoV016	333	T	L	0.001332	0.02436	0.001444
LY-CoV555+LY-CoV016	333	T	M	0.001444	0.02436	0.001444
LY-CoV555+LY-CoV016	333	T	N	0.001399	0.02436	0.001444
LY-CoV555+LY-CoV016	333	T	P	0.001395	0.02436	0.001444
LY-CoV555+LY-CoV016	333	T	Q	0.001423	0.02436	0.001444
LY-CoV555+LY-CoV016	333	T	R	0.001306	0.02436	0.001444
LY-CoV555+LY-CoV016	333	T	S	0.001215	0.02436	0.001444
LY-CoV555+LY-CoV016	333	T	V	0.001397	0.02436	0.001444
[truncated: 3,839 more rows]
